# Supplementary material for: Comparison of library preparation protocols and bioinformatic pipelines in high-throughput 16S rRNA gene sequencing
Source: BMC Microbiol. 2026 Jul 1;26:580. doi: 10.1186/s12866-026-05344-6 (PMC13326092; doi:10.1186/s12866-026-05344-6)
Supplement: Supplementary file 1 — Supplementary Material 1: Additional file 1. Relative abundance values for all genera and species in microbial standards D6300 and D6331 across library preparation protocols, bioinformatic pipelines, and 16S amplicon region, including individual replicate values and mean for every protocol-pipeline-region combination. [file 12866_2026_5344_MOESM1_ESM.xlsx]

## Sheet: Genus
Supplementary Data 1. Relative abundance values for all genera and species in microbial standards D6300 and D6331 across library preparation protocols, bioinformatic pipelines, and 16S amplicon region, including individual replicate values and mean for every protocol-pipeline-region combination.
Standard	Genus	Target Abundance (%)	Protocol	Pipeline	Region	Sample_num	Abundance (%)
D6300	Bacillus	17,4	Illumina	ampliseq	V3V4	1	15.1
D6300	Bacillus	17,4	Illumina	TRANA	V3V4	1	15.8
D6300	Bacillus	17,4	Zymo	ampliseq	V3V4	2	16.4
D6300	Bacillus	17,4	Zymo	ampliseq	V1V2	3	18.3
D6300	Bacillus	17,4	Zymo	TRANA	V1V2	3	18.3
D6300	Bacillus	17,4	Zymo	TRANA	V3V4	2	17.6
D6300	Bacillus	17,4	Illumina	ampliseq	V3V4	4	14.2
D6300	Bacillus	17,4	Illumina	TRANA	V3V4	4	14.4
D6300	Bacillus	17,4	Zymo	ampliseq	V3V4	5	18
D6300	Bacillus	17,4	Zymo	ampliseq	V1V2	6	19.3
D6300	Bacillus	17,4	Zymo	TRANA	V1V2	6	19.2
D6300	Bacillus	17,4	Zymo	TRANA	V3V4	5	19
D6300	Bacillus	17,4	Illumina	ampliseq	V3V4	7	14.6
D6300	Bacillus	17,4	Illumina	TRANA	V3V4	7	14.7
D6300	Bacillus	17,4	Zymo	ampliseq	V3V4	8	17.4
D6300	Bacillus	17,4	Zymo	ampliseq	V1V2	9	18.4
D6300	Bacillus	17,4	Zymo	TRANA	V1V2	9	18
D6300	Bacillus	17,4	Zymo	TRANA	V3V4	8	18.2
D6300	Bacillus	17,4	Illumina	ampliseq	V3V4	10	15.7
D6300	Bacillus	17,4	Illumina	TRANA	V3V4	10	15.8
D6300	Bacillus	17,4	Zymo	ampliseq	V3V4	11	17.2
D6300	Bacillus	17,4	Zymo	ampliseq	V1V2	12	17.5
D6300	Bacillus	17,4	Zymo	TRANA	V1V2	12	17.5
D6300	Bacillus	17,4	Zymo	TRANA	V3V4	11	17.6
D6300	Enterococcus	9,9	Illumina	ampliseq	V3V4	1	8.6
D6300	Enterococcus	9,9	Illumina	TRANA	V3V4	1	8.7
D6300	Enterococcus	9,9	Zymo	ampliseq	V3V4	2	7.6
D6300	Enterococcus	9,9	Zymo	ampliseq	V1V2	3	8.6
D6300	Enterococcus	9,9	Zymo	TRANA	V1V2	3	8.7
D6300	Enterococcus	9,9	Zymo	TRANA	V3V4	2	8.3
D6300	Enterococcus	9,9	Illumina	ampliseq	V3V4	4	7.4
D6300	Enterococcus	9,9	Illumina	TRANA	V3V4	4	7.9
D6300	Enterococcus	9,9	Zymo	ampliseq	V3V4	5	7.5
D6300	Enterococcus	9,9	Zymo	ampliseq	V1V2	6	9.1
D6300	Enterococcus	9,9	Zymo	TRANA	V1V2	6	9
D6300	Enterococcus	9,9	Zymo	TRANA	V3V4	5	8.2
D6300	Enterococcus	9,9	Illumina	ampliseq	V3V4	7	7.8
D6300	Enterococcus	9,9	Illumina	TRANA	V3V4	7	8.2
D6300	Enterococcus	9,9	Zymo	ampliseq	V3V4	8	7.7
D6300	Enterococcus	9,9	Zymo	ampliseq	V1V2	9	8.2
D6300	Enterococcus	9,9	Zymo	TRANA	V1V2	9	8
D6300	Enterococcus	9,9	Zymo	TRANA	V3V4	8	8.1
D6300	Enterococcus	9,9	Illumina	ampliseq	V3V4	10	8.9
D6300	Enterococcus	9,9	Illumina	TRANA	V3V4	10	8.9
D6300	Enterococcus	9,9	Zymo	ampliseq	V3V4	11	7.7
D6300	Enterococcus	9,9	Zymo	ampliseq	V1V2	12	8.8
D6300	Enterococcus	9,9	Zymo	TRANA	V1V2	12	8.8
D6300	Enterococcus	9,9	Zymo	TRANA	V3V4	11	8.4
D6300	Escherichia|Escherichia-Shigella	10,1	Illumina	ampliseq	V3V4	1	12.3
D6300	Escherichia|Escherichia-Shigella	10,1	Illumina	TRANA	V3V4	1	10
D6300	Escherichia|Escherichia-Shigella	10,1	Zymo	ampliseq	V3V4	2	13.1
D6300	Escherichia|Escherichia-Shigella	10,1	Zymo	ampliseq	V1V2	3	10.9
D6300	Escherichia|Escherichia-Shigella	10,1	Zymo	TRANA	V1V2	3	9.2
D6300	Escherichia|Escherichia-Shigella	10,1	Zymo	TRANA	V3V4	2	10
D6300	Escherichia|Escherichia-Shigella	10,1	Illumina	ampliseq	V3V4	4	11.7
D6300	Escherichia|Escherichia-Shigella	10,1	Illumina	TRANA	V3V4	4	9.5
D6300	Escherichia|Escherichia-Shigella	10,1	Zymo	ampliseq	V3V4	5	10.1
D6300	Escherichia|Escherichia-Shigella	10,1	Zymo	ampliseq	V1V2	6	8.1
D6300	Escherichia|Escherichia-Shigella	10,1	Zymo	TRANA	V1V2	6	6.9
D6300	Escherichia|Escherichia-Shigella	10,1	Zymo	TRANA	V3V4	5	8.3
D6300	Escherichia|Escherichia-Shigella	10,1	Illumina	ampliseq	V3V4	7	11.2
D6300	Escherichia|Escherichia-Shigella	10,1	Illumina	TRANA	V3V4	7	9.2
D6300	Escherichia|Escherichia-Shigella	10,1	Zymo	ampliseq	V3V4	8	10.4
D6300	Escherichia|Escherichia-Shigella	10,1	Zymo	ampliseq	V1V2	9	10.4
D6300	Escherichia|Escherichia-Shigella	10,1	Zymo	TRANA	V1V2	9	9.1
D6300	Escherichia|Escherichia-Shigella	10,1	Zymo	TRANA	V3V4	8	8.7
D6300	Escherichia|Escherichia-Shigella	10,1	Illumina	ampliseq	V3V4	10	8.1
D6300	Escherichia|Escherichia-Shigella	10,1	Illumina	TRANA	V3V4	10	7.1
D6300	Escherichia|Escherichia-Shigella	10,1	Zymo	ampliseq	V3V4	11	8.3
D6300	Escherichia|Escherichia-Shigella	10,1	Zymo	ampliseq	V1V2	12	7
D6300	Escherichia|Escherichia-Shigella	10,1	Zymo	TRANA	V1V2	12	6
D6300	Escherichia|Escherichia-Shigella	10,1	Zymo	TRANA	V3V4	11	6.6
D6300	Limosilactobacillus	18,4	Illumina	ampliseq	V3V4	1	19.4
D6300	Limosilactobacillus	18,4	Illumina	TRANA	V3V4	1	19.1
D6300	Limosilactobacillus	18,4	Zymo	ampliseq	V3V4	2	21.9
D6300	Limosilactobacillus	18,4	Zymo	ampliseq	V1V2	3	17.8
D6300	Limosilactobacillus	18,4	Zymo	TRANA	V1V2	3	18.3
D6300	Limosilactobacillus	18,4	Zymo	TRANA	V3V4	2	20.4
D6300	Limosilactobacillus	18,4	Illumina	ampliseq	V3V4	4	21.7
D6300	Limosilactobacillus	18,4	Illumina	TRANA	V3V4	4	21.4
D6300	Limosilactobacillus	18,4	Zymo	ampliseq	V3V4	5	23.3
D6300	Limosilactobacillus	18,4	Zymo	ampliseq	V1V2	6	19.2
D6300	Limosilactobacillus	18,4	Zymo	TRANA	V1V2	6	19.9
D6300	Limosilactobacillus	18,4	Zymo	TRANA	V3V4	5	21.3
D6300	Limosilactobacillus	18,4	Illumina	ampliseq	V3V4	7	20.8
D6300	Limosilactobacillus	18,4	Illumina	TRANA	V3V4	7	20.6
D6300	Limosilactobacillus	18,4	Zymo	ampliseq	V3V4	8	22.7
D6300	Limosilactobacillus	18,4	Zymo	ampliseq	V1V2	9	17.2
D6300	Limosilactobacillus	18,4	Zymo	TRANA	V1V2	9	17.8
D6300	Limosilactobacillus	18,4	Zymo	TRANA	V3V4	8	21.2
D6300	Limosilactobacillus	18,4	Illumina	ampliseq	V3V4	10	19.7
D6300	Limosilactobacillus	18,4	Illumina	TRANA	V3V4	10	19.5
D6300	Limosilactobacillus	18,4	Zymo	ampliseq	V3V4	11	24.1
D6300	Limosilactobacillus	18,4	Zymo	ampliseq	V1V2	12	20.3
D6300	Limosilactobacillus	18,4	Zymo	TRANA	V1V2	12	20.4
D6300	Limosilactobacillus	18,4	Zymo	TRANA	V3V4	11	22.9
D6300	Listeria	14,1	Illumina	ampliseq	V3V4	1	13.1
D6300	Listeria	14,1	Illumina	TRANA	V3V4	1	14.3
D6300	Listeria	14,1	Zymo	ampliseq	V3V4	2	12.1
D6300	Listeria	14,1	Zymo	ampliseq	V1V2	3	15.8
D6300	Listeria	14,1	Zymo	TRANA	V1V2	3	15.8
D6300	Listeria	14,1	Zymo	TRANA	V3V4	2	14.1
D6300	Listeria	14,1	Illumina	ampliseq	V3V4	4	12.8
D6300	Listeria	14,1	Illumina	TRANA	V3V4	4	13.5
D6300	Listeria	14,1	Zymo	ampliseq	V3V4	5	13.8
D6300	Listeria	14,1	Zymo	ampliseq	V1V2	6	17.2
D6300	Listeria	14,1	Zymo	TRANA	V1V2	6	17.1
D6300	Listeria	14,1	Zymo	TRANA	V3V4	5	14.7
D6300	Listeria	14,1	Illumina	ampliseq	V3V4	7	13.4
D6300	Listeria	14,1	Illumina	TRANA	V3V4	7	14
D6300	Listeria	14,1	Zymo	ampliseq	V3V4	8	14
D6300	Listeria	14,1	Zymo	ampliseq	V1V2	9	15.7
D6300	Listeria	14,1	Zymo	TRANA	V1V2	9	15.6
D6300	Listeria	14,1	Zymo	TRANA	V3V4	8	14.5
D6300	Listeria	14,1	Illumina	ampliseq	V3V4	10	16.6
D6300	Listeria	14,1	Illumina	TRANA	V3V4	10	16.7
D6300	Listeria	14,1	Zymo	ampliseq	V3V4	11	14.9
D6300	Listeria	14,1	Zymo	ampliseq	V1V2	12	17.9
D6300	Listeria	14,1	Zymo	TRANA	V1V2	12	17.9
D6300	Listeria	14,1	Zymo	TRANA	V3V4	11	15.7
D6300	Pseudomonas	4,2	Illumina	ampliseq	V3V4	1	4.6
D6300	Pseudomonas	4,2	Illumina	TRANA	V3V4	1	4.4
D6300	Pseudomonas	4,2	Zymo	ampliseq	V3V4	2	4.2
D6300	Pseudomonas	4,2	Zymo	ampliseq	V1V2	3	3.2
D6300	Pseudomonas	4,2	Zymo	TRANA	V1V2	3	3.1
D6300	Pseudomonas	4,2	Zymo	TRANA	V3V4	2	3.9
D6300	Pseudomonas	4,2	Illumina	ampliseq	V3V4	4	5.5
D6300	Pseudomonas	4,2	Illumina	TRANA	V3V4	4	5.4
D6300	Pseudomonas	4,2	Zymo	ampliseq	V3V4	5	3.8
D6300	Pseudomonas	4,2	Zymo	ampliseq	V1V2	6	2.7
D6300	Pseudomonas	4,2	Zymo	TRANA	V1V2	6	2.6
D6300	Pseudomonas	4,2	Zymo	TRANA	V3V4	5	3.6
D6300	Pseudomonas	4,2	Illumina	ampliseq	V3V4	7	5.4
D6300	Pseudomonas	4,2	Illumina	TRANA	V3V4	7	5.3
D6300	Pseudomonas	4,2	Zymo	ampliseq	V3V4	8	4.2
D6300	Pseudomonas	4,2	Zymo	ampliseq	V1V2	9	4.3
D6300	Pseudomonas	4,2	Zymo	TRANA	V1V2	9	4.1
D6300	Pseudomonas	4,2	Zymo	TRANA	V3V4	8	4
D6300	Pseudomonas	4,2	Illumina	ampliseq	V3V4	10	3.4
D6300	Pseudomonas	4,2	Illumina	TRANA	V3V4	10	3.4
D6300	Pseudomonas	4,2	Zymo	ampliseq	V3V4	11	3.2
D6300	Pseudomonas	4,2	Zymo	ampliseq	V1V2	12	2.7
D6300	Pseudomonas	4,2	Zymo	TRANA	V1V2	12	2.6
D6300	Pseudomonas	4,2	Zymo	TRANA	V3V4	11	3.1
D6300	Salmonella	10,4	Illumina	ampliseq	V3V4	1	10.9
D6300	Salmonella	10,4	Illumina	TRANA	V3V4	1	10
D6300	Salmonella	10,4	Zymo	ampliseq	V3V4	2	11.6
D6300	Salmonella	10,4	Zymo	ampliseq	V1V2	3	10
D6300	Salmonella	10,4	Zymo	TRANA	V1V2	3	9.7
D6300	Salmonella	10,4	Zymo	TRANA	V3V4	2	10.1
D6300	Salmonella	10,4	Illumina	ampliseq	V3V4	4	11.6
D6300	Salmonella	10,4	Illumina	TRANA	V3V4	4	10.7
D6300	Salmonella	10,4	Zymo	ampliseq	V3V4	5	10.5
D6300	Salmonella	10,4	Zymo	ampliseq	V1V2	6	8.4
D6300	Salmonella	10,4	Zymo	TRANA	V1V2	6	8.3
D6300	Salmonella	10,4	Zymo	TRANA	V3V4	5	9.8
D6300	Salmonella	10,4	Illumina	ampliseq	V3V4	7	11.1
D6300	Salmonella	10,4	Illumina	TRANA	V3V4	7	10.4
D6300	Salmonella	10,4	Zymo	ampliseq	V3V4	8	10.8
D6300	Salmonella	10,4	Zymo	ampliseq	V1V2	9	11.5
D6300	Salmonella	10,4	Zymo	TRANA	V1V2	9	11.4
D6300	Salmonella	10,4	Zymo	TRANA	V3V4	8	10.2
D6300	Salmonella	10,4	Illumina	ampliseq	V3V4	10	10.1
D6300	Salmonella	10,4	Illumina	TRANA	V3V4	10	9.9
D6300	Salmonella	10,4	Zymo	ampliseq	V3V4	11	10.7
D6300	Salmonella	10,4	Zymo	ampliseq	V1V2	12	8.8
D6300	Salmonella	10,4	Zymo	TRANA	V1V2	12	8.6
D6300	Salmonella	10,4	Zymo	TRANA	V3V4	11	9.6
D6300	Staphylococcus	15,5	Illumina	ampliseq	V3V4	1	16.1
D6300	Staphylococcus	15,5	Illumina	TRANA	V3V4	1	16
D6300	Staphylococcus	15,5	Zymo	ampliseq	V3V4	2	13.1
D6300	Staphylococcus	15,5	Zymo	ampliseq	V1V2	3	15.2
D6300	Staphylococcus	15,5	Zymo	TRANA	V1V2	3	15.6
D6300	Staphylococcus	15,5	Zymo	TRANA	V3V4	2	13.6
D6300	Staphylococcus	15,5	Illumina	ampliseq	V3V4	4	15
D6300	Staphylococcus	15,5	Illumina	TRANA	V3V4	4	15.5
D6300	Staphylococcus	15,5	Zymo	ampliseq	V3V4	5	12.9
D6300	Staphylococcus	15,5	Zymo	ampliseq	V1V2	6	15.9
D6300	Staphylococcus	15,5	Zymo	TRANA	V1V2	6	16
D6300	Staphylococcus	15,5	Zymo	TRANA	V3V4	5	13
D6300	Staphylococcus	15,5	Illumina	ampliseq	V3V4	7	15.5
D6300	Staphylococcus	15,5	Illumina	TRANA	V3V4	7	15.9
D6300	Staphylococcus	15,5	Zymo	ampliseq	V3V4	8	12.9
D6300	Staphylococcus	15,5	Zymo	ampliseq	V1V2	9	14
D6300	Staphylococcus	15,5	Zymo	TRANA	V1V2	9	14.2
D6300	Staphylococcus	15,5	Zymo	TRANA	V3V4	8	13.1
D6300	Staphylococcus	15,5	Illumina	ampliseq	V3V4	10	17.4
D6300	Staphylococcus	15,5	Illumina	TRANA	V3V4	10	17.6
D6300	Staphylococcus	15,5	Zymo	ampliseq	V3V4	11	13.9
D6300	Staphylococcus	15,5	Zymo	ampliseq	V1V2	12	16.9
D6300	Staphylococcus	15,5	Zymo	TRANA	V1V2	12	17.4
D6300	Staphylococcus	15,5	Zymo	TRANA	V3V4	11	14.6
D6331	Akkermansia	0,97	Illumina	ampliseq	V3V4	13	1.76
D6331	Akkermansia	0,97	Illumina	TRANA	V3V4	13	2.3
D6331	Akkermansia	0,97	Zymo	ampliseq	V3V4	14	0.89
D6331	Akkermansia	0,97	Zymo	ampliseq	V1V2	15	0.36
D6331	Akkermansia	0,97	Zymo	TRANA	V1V2	15	0.84
D6331	Akkermansia	0,97	Zymo	TRANA	V3V4	14	1.12
D6331	Akkermansia	0,97	Illumina	ampliseq	V3V4	16	2.34
D6331	Akkermansia	0,97	Illumina	TRANA	V3V4	16	2.69
D6331	Akkermansia	0,97	Zymo	ampliseq	V3V4	17	1.38
D6331	Akkermansia	0,97	Zymo	ampliseq	V1V2	18	0.42
D6331	Akkermansia	0,97	Zymo	TRANA	V1V2	18	1.04
D6331	Akkermansia	0,97	Zymo	TRANA	V3V4	17	1.7
D6331	Akkermansia	0,97	Illumina	ampliseq	V3V4	19	2.48
D6331	Akkermansia	0,97	Illumina	TRANA	V3V4	19	3.5
D6331	Akkermansia	0,97	Zymo	ampliseq	V3V4	20	0.94
D6331	Akkermansia	0,97	Zymo	TRANA	V3V4	20	1.31
D6331	Akkermansia	0,97	Illumina	ampliseq	V3V4	21	1.97
D6331	Akkermansia	0,97	Illumina	TRANA	V3V4	21	3
D6331	Akkermansia	0,97	Zymo	ampliseq	V3V4	22	0.65
D6331	Akkermansia	0,97	Zymo	ampliseq	V1V2	23	0.57
D6331	Akkermansia	0,97	Zymo	TRANA	V1V2	23	1.26
D6331	Akkermansia	0,97	Zymo	TRANA	V3V4	22	1.22
D6331	Akkermansia	0,97	Illumina	ampliseq	V3V4	24	2.22
D6331	Akkermansia	0,97	Illumina	TRANA	V3V4	24	3.06
D6331	Akkermansia	0,97	Zymo	ampliseq	V3V4	25	0.62
D6331	Akkermansia	0,97	Zymo	ampliseq	V1V2	26	0.63
D6331	Akkermansia	0,97	Zymo	TRANA	V1V2	26	1.37
D6331	Akkermansia	0,97	Zymo	TRANA	V3V4	25	1.2
D6331	Bacteroides	9,94	Illumina	ampliseq	V3V4	13	12.34
D6331	Bacteroides	9,94	Illumina	TRANA	V3V4	13	12.22
D6331	Bacteroides	9,94	Zymo	ampliseq	V3V4	14	3.85
D6331	Bacteroides	9,94	Zymo	ampliseq	V1V2	15	13.32
D6331	Bacteroides	9,94	Zymo	TRANA	V1V2	15	13.11
D6331	Bacteroides	9,94	Zymo	TRANA	V3V4	14	3.74
D6331	Bacteroides	9,94	Illumina	ampliseq	V3V4	16	13.55
D6331	Bacteroides	9,94	Illumina	TRANA	V3V4	16	13.25
D6331	Bacteroides	9,94	Zymo	ampliseq	V3V4	17	8.49
D6331	Bacteroides	9,94	Zymo	ampliseq	V1V2	18	14.38
D6331	Bacteroides	9,94	Zymo	TRANA	V1V2	18	14.07
D6331	Bacteroides	9,94	Zymo	TRANA	V3V4	17	8.27
D6331	Bacteroides	9,94	Illumina	ampliseq	V3V4	19	12.7
D6331	Bacteroides	9,94	Illumina	TRANA	V3V4	19	12.49
D6331	Bacteroides	9,94	Zymo	ampliseq	V3V4	20	3.81
D6331	Bacteroides	9,94	Zymo	TRANA	V3V4	20	3.62
D6331	Bacteroides	9,94	Illumina	ampliseq	V3V4	21	13.82
D6331	Bacteroides	9,94	Illumina	TRANA	V3V4	21	13.19
D6331	Bacteroides	9,94	Zymo	ampliseq	V3V4	22	4.42
D6331	Bacteroides	9,94	Zymo	ampliseq	V1V2	23	12.8
D6331	Bacteroides	9,94	Zymo	TRANA	V1V2	23	12.7
D6331	Bacteroides	9,94	Zymo	TRANA	V3V4	22	4.13
D6331	Bacteroides	9,94	Illumina	ampliseq	V3V4	24	10.26
D6331	Bacteroides	9,94	Illumina	TRANA	V3V4	24	9.89
D6331	Bacteroides	9,94	Zymo	ampliseq	V3V4	25	2.5
D6331	Bacteroides	9,94	Zymo	ampliseq	V1V2	26	7.56
D6331	Bacteroides	9,94	Zymo	TRANA	V1V2	26	7.46
D6331	Bacteroides	9,94	Zymo	TRANA	V3V4	25	2.41
D6331	Bifidobacterium	8,78	Illumina	ampliseq	V3V4	13	9.64
D6331	Bifidobacterium	8,78	Illumina	TRANA	V3V4	13	9.59
D6331	Bifidobacterium	8,78	Zymo	ampliseq	V3V4	14	16.28
D6331	Bifidobacterium	8,78	Zymo	ampliseq	V1V2	15	14.87
D6331	Bifidobacterium	8,78	Zymo	TRANA	V1V2	15	14.51
D6331	Bifidobacterium	8,78	Zymo	TRANA	V3V4	14	16.07
D6331	Bifidobacterium	8,78	Illumina	ampliseq	V3V4	16	7.96
D6331	Bifidobacterium	8,78	Illumina	TRANA	V3V4	16	8
D6331	Bifidobacterium	8,78	Zymo	ampliseq	V3V4	17	11.29
D6331	Bifidobacterium	8,78	Zymo	ampliseq	V1V2	18	11.9
D6331	Bifidobacterium	8,78	Zymo	TRANA	V1V2	18	11.69
D6331	Bifidobacterium	8,78	Zymo	TRANA	V3V4	17	11.27
D6331	Bifidobacterium	8,78	Illumina	ampliseq	V3V4	19	7.2
D6331	Bifidobacterium	8,78	Illumina	TRANA	V3V4	19	7.15
D6331	Bifidobacterium	8,78	Zymo	ampliseq	V3V4	20	12.77
D6331	Bifidobacterium	8,78	Zymo	TRANA	V3V4	20	12.55
D6331	Bifidobacterium	8,78	Illumina	ampliseq	V3V4	21	7.1
D6331	Bifidobacterium	8,78	Illumina	TRANA	V3V4	21	7.18
D6331	Bifidobacterium	8,78	Zymo	ampliseq	V3V4	22	16.29
D6331	Bifidobacterium	8,78	Zymo	ampliseq	V1V2	23	15.04
D6331	Bifidobacterium	8,78	Zymo	TRANA	V1V2	23	14.08
D6331	Bifidobacterium	8,78	Zymo	TRANA	V3V4	22	15.51
D6331	Bifidobacterium	8,78	Illumina	ampliseq	V3V4	24	20.41
D6331	Bifidobacterium	8,78	Illumina	TRANA	V3V4	24	20.3
D6331	Bifidobacterium	8,78	Zymo	ampliseq	V3V4	25	42.29
D6331	Bifidobacterium	8,78	Zymo	ampliseq	V1V2	26	38.89
D6331	Bifidobacterium	8,78	Zymo	TRANA	V1V2	26	36.97
D6331	Bifidobacterium	8,78	Zymo	TRANA	V3V4	25	40.31
D6331	Clostridioides	2,62	Illumina	ampliseq	V3V4	13	2.47
D6331	Clostridioides	2,62	Illumina	TRANA	V3V4	13	2.45
D6331	Clostridioides	2,62	Zymo	ampliseq	V3V4	14	3.72
D6331	Clostridioides	2,62	Zymo	ampliseq	V1V2	15	2.98
D6331	Clostridioides	2,62	Zymo	TRANA	V1V2	15	2.92
D6331	Clostridioides	2,62	Zymo	TRANA	V3V4	14	3.85
D6331	Clostridioides	2,62	Illumina	ampliseq	V3V4	16	3.27
D6331	Clostridioides	2,62	Illumina	TRANA	V3V4	16	3.38
D6331	Clostridioides	2,62	Zymo	ampliseq	V3V4	17	4.18
D6331	Clostridioides	2,62	Zymo	ampliseq	V1V2	18	4.94
D6331	Clostridioides	2,62	Zymo	TRANA	V1V2	18	4.84
D6331	Clostridioides	2,62	Zymo	TRANA	V3V4	17	4.43
D6331	Clostridioides	2,62	Illumina	ampliseq	V3V4	19	3.52
D6331	Clostridioides	2,62	Illumina	TRANA	V3V4	19	3.49
D6331	Clostridioides	2,62	Zymo	ampliseq	V3V4	20	5.25
D6331	Clostridioides	2,62	Zymo	TRANA	V3V4	20	5.44
D6331	Clostridioides	2,62	Illumina	ampliseq	V3V4	21	3.51
D6331	Clostridioides	2,62	Illumina	TRANA	V3V4	21	3.59
D6331	Clostridioides	2,62	Zymo	ampliseq	V3V4	22	5.95
D6331	Clostridioides	2,62	Zymo	ampliseq	V1V2	23	4.52
D6331	Clostridioides	2,62	Zymo	TRANA	V1V2	23	4.29
D6331	Clostridioides	2,62	Zymo	TRANA	V3V4	22	6.24
D6331	Clostridioides	2,62	Illumina	ampliseq	V3V4	24	2.36
D6331	Clostridioides	2,62	Illumina	TRANA	V3V4	24	2.34
D6331	Clostridioides	2,62	Zymo	ampliseq	V3V4	25	2.82
D6331	Clostridioides	2,62	Zymo	ampliseq	V1V2	26	1.93
D6331	Clostridioides	2,62	Zymo	TRANA	V1V2	26	1.87
D6331	Clostridioides	2,62	Zymo	TRANA	V3V4	25	3.09
D6331	Clostridium	0,0002	Illumina	ampliseq	V3V4	13	0
D6331	Clostridium	0,0002	Illumina	TRANA	V3V4	13	0
D6331	Clostridium	0,0002	Zymo	ampliseq	V3V4	14	0.0003
D6331	Clostridium	0,0002	Zymo	ampliseq	V1V2	15	0
D6331	Clostridium	0,0002	Zymo	TRANA	V1V2	15	0
D6331	Clostridium	0,0002	Zymo	TRANA	V3V4	14	0
D6331	Clostridium	0,0002	Illumina	ampliseq	V3V4	16	0
D6331	Clostridium	0,0002	Illumina	TRANA	V3V4	16	0
D6331	Clostridium	0,0002	Zymo	ampliseq	V3V4	17	0.0002
D6331	Clostridium	0,0002	Zymo	ampliseq	V1V2	18	0
D6331	Clostridium	0,0002	Zymo	TRANA	V1V2	18	0
D6331	Clostridium	0,0002	Zymo	TRANA	V3V4	17	0.0015
D6331	Clostridium	0,0002	Illumina	ampliseq	V3V4	19	0
D6331	Clostridium	0,0002	Illumina	TRANA	V3V4	19	0
D6331	Clostridium	0,0002	Zymo	ampliseq	V3V4	20	0.0005
D6331	Clostridium	0,0002	Zymo	TRANA	V3V4	20	0
D6331	Clostridium	0,0002	Illumina	ampliseq	V3V4	21	0
D6331	Clostridium	0,0002	Illumina	TRANA	V3V4	21	0
D6331	Clostridium	0,0002	Zymo	ampliseq	V3V4	22	0.0005
D6331	Clostridium	0,0002	Zymo	ampliseq	V1V2	23	0
D6331	Clostridium	0,0002	Zymo	TRANA	V1V2	23	0
D6331	Clostridium	0,0002	Zymo	TRANA	V3V4	22	0
D6331	Clostridium	0,0002	Illumina	ampliseq	V3V4	24	0
D6331	Clostridium	0,0002	Illumina	TRANA	V3V4	24	0
D6331	Clostridium	0,0002	Zymo	ampliseq	V3V4	25	0.0004
D6331	Clostridium	0,0002	Zymo	ampliseq	V1V2	26	0
D6331	Clostridium	0,0002	Zymo	TRANA	V1V2	26	0
D6331	Clostridium	0,0002	Zymo	TRANA	V3V4	25	0
D6331	Enterococcus	0,0009	Illumina	ampliseq	V3V4	13	0
D6331	Enterococcus	0,0009	Illumina	TRANA	V3V4	13	0
D6331	Enterococcus	0,0009	Zymo	ampliseq	V3V4	14	0.0003
D6331	Enterococcus	0,0009	Zymo	ampliseq	V1V2	15	0
D6331	Enterococcus	0,0009	Zymo	TRANA	V1V2	15	0
D6331	Enterococcus	0,0009	Zymo	TRANA	V3V4	14	0
D6331	Enterococcus	0,0009	Illumina	ampliseq	V3V4	16	0.0009
D6331	Enterococcus	0,0009	Illumina	TRANA	V3V4	16	0
D6331	Enterococcus	0,0009	Zymo	ampliseq	V3V4	17	0.0006
D6331	Enterococcus	0,0009	Zymo	ampliseq	V1V2	18	0
D6331	Enterococcus	0,0009	Zymo	TRANA	V1V2	18	0
D6331	Enterococcus	0,0009	Zymo	TRANA	V3V4	17	0.0008
D6331	Enterococcus	0,0009	Illumina	ampliseq	V3V4	19	0.0013
D6331	Enterococcus	0,0009	Illumina	TRANA	V3V4	19	0.001
D6331	Enterococcus	0,0009	Zymo	ampliseq	V3V4	20	0.0004
D6331	Enterococcus	0,0009	Zymo	TRANA	V3V4	20	0
D6331	Enterococcus	0,0009	Illumina	ampliseq	V3V4	21	0.001
D6331	Enterococcus	0,0009	Illumina	TRANA	V3V4	21	0.001
D6331	Enterococcus	0,0009	Zymo	ampliseq	V3V4	22	0.001
D6331	Enterococcus	0,0009	Zymo	ampliseq	V1V2	23	0.0013
D6331	Enterococcus	0,0009	Zymo	TRANA	V1V2	23	0
D6331	Enterococcus	0,0009	Zymo	TRANA	V3V4	22	0
D6331	Enterococcus	0,0009	Illumina	ampliseq	V3V4	24	0.0007
D6331	Enterococcus	0,0009	Illumina	TRANA	V3V4	24	0
D6331	Enterococcus	0,0009	Zymo	ampliseq	V3V4	25	0.0008
D6331	Enterococcus	0,0009	Zymo	ampliseq	V1V2	26	0
D6331	Enterococcus	0,0009	Zymo	TRANA	V1V2	26	0
D6331	Enterococcus	0,0009	Zymo	TRANA	V3V4	25	0.001
D6331	Escherichia|Escherichia-Shigella	12,12	Illumina	ampliseq	V3V4	13	8
D6331	Escherichia|Escherichia-Shigella	12,12	Illumina	TRANA	V3V4	13	6.92
D6331	Escherichia|Escherichia-Shigella	12,12	Zymo	ampliseq	V3V4	14	8.12
D6331	Escherichia|Escherichia-Shigella	12,12	Zymo	ampliseq	V1V2	15	6.06
D6331	Escherichia|Escherichia-Shigella	12,12	Zymo	TRANA	V1V2	15	5.87
D6331	Escherichia|Escherichia-Shigella	12,12	Zymo	TRANA	V3V4	14	6.94
D6331	Escherichia|Escherichia-Shigella	12,12	Illumina	ampliseq	V3V4	16	10.24
D6331	Escherichia|Escherichia-Shigella	12,12	Illumina	TRANA	V3V4	16	8.74
D6331	Escherichia|Escherichia-Shigella	12,12	Zymo	ampliseq	V3V4	17	12.28
D6331	Escherichia|Escherichia-Shigella	12,12	Zymo	ampliseq	V1V2	18	8.78
D6331	Escherichia|Escherichia-Shigella	12,12	Zymo	TRANA	V1V2	18	8.55
D6331	Escherichia|Escherichia-Shigella	12,12	Zymo	TRANA	V3V4	17	10.46
D6331	Escherichia|Escherichia-Shigella	12,12	Illumina	ampliseq	V3V4	19	9.68
D6331	Escherichia|Escherichia-Shigella	12,12	Illumina	TRANA	V3V4	19	8.29
D6331	Escherichia|Escherichia-Shigella	12,12	Zymo	ampliseq	V3V4	20	11.53
D6331	Escherichia|Escherichia-Shigella	12,12	Zymo	TRANA	V3V4	20	9.68
D6331	Escherichia|Escherichia-Shigella	12,12	Illumina	ampliseq	V3V4	21	10.33
D6331	Escherichia|Escherichia-Shigella	12,12	Illumina	TRANA	V3V4	21	8.68
D6331	Escherichia|Escherichia-Shigella	12,12	Zymo	ampliseq	V3V4	22	11.86
D6331	Escherichia|Escherichia-Shigella	12,12	Zymo	ampliseq	V1V2	23	11.42
D6331	Escherichia|Escherichia-Shigella	12,12	Zymo	TRANA	V1V2	23	11.06
D6331	Escherichia|Escherichia-Shigella	12,12	Zymo	TRANA	V3V4	22	10.23
D6331	Escherichia|Escherichia-Shigella	12,12	Illumina	ampliseq	V3V4	24	6.82
D6331	Escherichia|Escherichia-Shigella	12,12	Illumina	TRANA	V3V4	24	5.82
D6331	Escherichia|Escherichia-Shigella	12,12	Zymo	ampliseq	V3V4	25	5.11
D6331	Escherichia|Escherichia-Shigella	12,12	Zymo	ampliseq	V1V2	26	5.65
D6331	Escherichia|Escherichia-Shigella	12,12	Zymo	TRANA	V1V2	26	5.44
D6331	Escherichia|Escherichia-Shigella	12,12	Zymo	TRANA	V3V4	25	4.66
D6331	Faecalibacterium	17,63	Illumina	ampliseq	V3V4	13	19.74
D6331	Faecalibacterium	17,63	Illumina	TRANA	V3V4	13	19.55
D6331	Faecalibacterium	17,63	Zymo	ampliseq	V3V4	14	28.75
D6331	Faecalibacterium	17,63	Zymo	ampliseq	V1V2	15	24.94
D6331	Faecalibacterium	17,63	Zymo	TRANA	V1V2	15	25.46
D6331	Faecalibacterium	17,63	Zymo	TRANA	V3V4	14	28.15
D6331	Faecalibacterium	17,63	Illumina	ampliseq	V3V4	16	15.22
D6331	Faecalibacterium	17,63	Illumina	TRANA	V3V4	16	14.7
D6331	Faecalibacterium	17,63	Zymo	ampliseq	V3V4	17	19.28
D6331	Faecalibacterium	17,63	Zymo	ampliseq	V1V2	18	19.04
D6331	Faecalibacterium	17,63	Zymo	TRANA	V1V2	18	19.18
D6331	Faecalibacterium	17,63	Zymo	TRANA	V3V4	17	18.73
D6331	Faecalibacterium	17,63	Illumina	ampliseq	V3V4	19	15.36
D6331	Faecalibacterium	17,63	Illumina	TRANA	V3V4	19	15.02
D6331	Faecalibacterium	17,63	Zymo	ampliseq	V3V4	20	23.42
D6331	Faecalibacterium	17,63	Zymo	TRANA	V3V4	20	22.68
D6331	Faecalibacterium	17,63	Illumina	ampliseq	V3V4	21	14.75
D6331	Faecalibacterium	17,63	Illumina	TRANA	V3V4	21	14.4
D6331	Faecalibacterium	17,63	Zymo	ampliseq	V3V4	22	27.21
D6331	Faecalibacterium	17,63	Zymo	ampliseq	V1V2	23	20.8
D6331	Faecalibacterium	17,63	Zymo	TRANA	V1V2	23	22.01
D6331	Faecalibacterium	17,63	Zymo	TRANA	V3V4	22	25.61
D6331	Faecalibacterium	17,63	Illumina	ampliseq	V3V4	24	19.16
D6331	Faecalibacterium	17,63	Illumina	TRANA	V3V4	24	18.84
D6331	Faecalibacterium	17,63	Zymo	ampliseq	V3V4	25	27.73
D6331	Faecalibacterium	17,63	Zymo	ampliseq	V1V2	26	26.16
D6331	Faecalibacterium	17,63	Zymo	TRANA	V1V2	26	27.64
D6331	Faecalibacterium	17,63	Zymo	TRANA	V3V4	25	27
D6331	Fusobacterium	7,49	Illumina	ampliseq	V3V4	13	7.7
D6331	Fusobacterium	7,49	Illumina	TRANA	V3V4	13	7.75
D6331	Fusobacterium	7,49	Zymo	ampliseq	V3V4	14	7.02
D6331	Fusobacterium	7,49	Zymo	ampliseq	V1V2	15	6.87
D6331	Fusobacterium	7,49	Zymo	TRANA	V1V2	15	6.77
D6331	Fusobacterium	7,49	Zymo	TRANA	V3V4	14	7.16
D6331	Fusobacterium	7,49	Illumina	ampliseq	V3V4	16	8.85
D6331	Fusobacterium	7,49	Illumina	TRANA	V3V4	16	8.76
D6331	Fusobacterium	7,49	Zymo	ampliseq	V3V4	17	8.04
D6331	Fusobacterium	7,49	Zymo	ampliseq	V1V2	18	8.22
D6331	Fusobacterium	7,49	Zymo	TRANA	V1V2	18	8.16
D6331	Fusobacterium	7,49	Zymo	TRANA	V3V4	17	8.09
D6331	Fusobacterium	7,49	Illumina	ampliseq	V3V4	19	9.34
D6331	Fusobacterium	7,49	Illumina	TRANA	V3V4	19	9.36
D6331	Fusobacterium	7,49	Zymo	ampliseq	V3V4	20	7.81
D6331	Fusobacterium	7,49	Zymo	TRANA	V3V4	20	7.98
D6331	Fusobacterium	7,49	Illumina	ampliseq	V3V4	21	9.78
D6331	Fusobacterium	7,49	Illumina	TRANA	V3V4	21	9.81
D6331	Fusobacterium	7,49	Zymo	ampliseq	V3V4	22	5.7
D6331	Fusobacterium	7,49	Zymo	ampliseq	V1V2	23	5.36
D6331	Fusobacterium	7,49	Zymo	TRANA	V1V2	23	5.1
D6331	Fusobacterium	7,49	Zymo	TRANA	V3V4	22	6.05
D6331	Fusobacterium	7,49	Illumina	ampliseq	V3V4	24	7.51
D6331	Fusobacterium	7,49	Illumina	TRANA	V3V4	24	7.5
D6331	Fusobacterium	7,49	Zymo	ampliseq	V3V4	25	3.71
D6331	Fusobacterium	7,49	Zymo	ampliseq	V1V2	26	3.3
D6331	Fusobacterium	7,49	Zymo	TRANA	V1V2	26	3.24
D6331	Fusobacterium	7,49	Zymo	TRANA	V3V4	25	3.99
D6331	Limosilactobacillus	9,63	Illumina	ampliseq	V3V4	13	5.45
D6331	Limosilactobacillus	9,63	Illumina	TRANA	V3V4	13	5.4
D6331	Limosilactobacillus	9,63	Zymo	ampliseq	V3V4	14	6.89
D6331	Limosilactobacillus	9,63	Zymo	ampliseq	V1V2	15	5.93
D6331	Limosilactobacillus	9,63	Zymo	TRANA	V1V2	15	5.81
D6331	Limosilactobacillus	9,63	Zymo	TRANA	V3V4	14	6.87
D6331	Limosilactobacillus	9,63	Illumina	ampliseq	V3V4	16	6.6
D6331	Limosilactobacillus	9,63	Illumina	TRANA	V3V4	16	6.75
D6331	Limosilactobacillus	9,63	Zymo	ampliseq	V3V4	17	5.29
D6331	Limosilactobacillus	9,63	Zymo	ampliseq	V1V2	18	4.95
D6331	Limosilactobacillus	9,63	Zymo	TRANA	V1V2	18	4.81
D6331	Limosilactobacillus	9,63	Zymo	TRANA	V3V4	17	5.34
D6331	Limosilactobacillus	9,63	Illumina	ampliseq	V3V4	19	6.47
D6331	Limosilactobacillus	9,63	Illumina	TRANA	V3V4	19	6.4
D6331	Limosilactobacillus	9,63	Zymo	ampliseq	V3V4	20	7.27
D6331	Limosilactobacillus	9,63	Zymo	TRANA	V3V4	20	7.23
D6331	Limosilactobacillus	9,63	Illumina	ampliseq	V3V4	21	7.78
D6331	Limosilactobacillus	9,63	Illumina	TRANA	V3V4	21	7.8
D6331	Limosilactobacillus	9,63	Zymo	ampliseq	V3V4	22	8.14
D6331	Limosilactobacillus	9,63	Zymo	ampliseq	V1V2	23	6.99
D6331	Limosilactobacillus	9,63	Zymo	TRANA	V1V2	23	7.06
D6331	Limosilactobacillus	9,63	Zymo	TRANA	V3V4	22	8.15
D6331	Limosilactobacillus	9,63	Illumina	ampliseq	V3V4	24	5.34
D6331	Limosilactobacillus	9,63	Illumina	TRANA	V3V4	24	5.27
D6331	Limosilactobacillus	9,63	Zymo	ampliseq	V3V4	25	4.24
D6331	Limosilactobacillus	9,63	Zymo	ampliseq	V1V2	26	4.26
D6331	Limosilactobacillus	9,63	Zymo	TRANA	V1V2	26	4.24
D6331	Limosilactobacillus	9,63	Zymo	TRANA	V3V4	25	4.5
D6331	Methanobrevibacter	0,066	Illumina	ampliseq	V3V4	13	0.002
D6331	Methanobrevibacter	0,066	Illumina	TRANA	V3V4	13	0.002
D6331	Methanobrevibacter	0,066	Zymo	ampliseq	V3V4	14	0.07
D6331	Methanobrevibacter	0,066	Zymo	ampliseq	V1V2	15	0
D6331	Methanobrevibacter	0,066	Zymo	TRANA	V1V2	15	0
D6331	Methanobrevibacter	0,066	Zymo	TRANA	V3V4	14	0.065
D6331	Methanobrevibacter	0,066	Illumina	ampliseq	V3V4	16	0.02
D6331	Methanobrevibacter	0,066	Illumina	TRANA	V3V4	16	0.019
D6331	Methanobrevibacter	0,066	Zymo	ampliseq	V3V4	17	0.109
D6331	Methanobrevibacter	0,066	Zymo	ampliseq	V1V2	18	0
D6331	Methanobrevibacter	0,066	Zymo	TRANA	V1V2	18	0
D6331	Methanobrevibacter	0,066	Zymo	TRANA	V3V4	17	0.108
D6331	Methanobrevibacter	0,066	Illumina	ampliseq	V3V4	19	0.009
D6331	Methanobrevibacter	0,066	Illumina	TRANA	V3V4	19	0.009
D6331	Methanobrevibacter	0,066	Zymo	ampliseq	V3V4	20	0.103
D6331	Methanobrevibacter	0,066	Zymo	TRANA	V3V4	20	0.099
D6331	Methanobrevibacter	0,066	Illumina	ampliseq	V3V4	21	0.027
D6331	Methanobrevibacter	0,066	Illumina	TRANA	V3V4	21	0.024
D6331	Methanobrevibacter	0,066	Zymo	ampliseq	V3V4	22	0.1
D6331	Methanobrevibacter	0,066	Zymo	ampliseq	V1V2	23	0
D6331	Methanobrevibacter	0,066	Zymo	TRANA	V1V2	23	0
D6331	Methanobrevibacter	0,066	Zymo	TRANA	V3V4	22	0.09
D6331	Methanobrevibacter	0,066	Illumina	ampliseq	V3V4	24	0.007
D6331	Methanobrevibacter	0,066	Illumina	TRANA	V3V4	24	0.006
D6331	Methanobrevibacter	0,066	Zymo	ampliseq	V3V4	25	0.044
D6331	Methanobrevibacter	0,066	Zymo	ampliseq	V1V2	26	0
D6331	Methanobrevibacter	0,066	Zymo	TRANA	V1V2	26	0
D6331	Methanobrevibacter	0,066	Zymo	TRANA	V3V4	25	0.043
D6331	Prevotella	4,98	Illumina	ampliseq	V3V4	13	3.51
D6331	Prevotella	4,98	Illumina	TRANA	V3V4	13	3.51
D6331	Prevotella	4,98	Zymo	ampliseq	V3V4	14	3.12
D6331	Prevotella	4,98	Zymo	ampliseq	V1V2	15	4.07
D6331	Prevotella	4,98	Zymo	TRANA	V1V2	15	4
D6331	Prevotella	4,98	Zymo	TRANA	V3V4	14	3.12
D6331	Prevotella	4,98	Illumina	ampliseq	V3V4	16	6.71
D6331	Prevotella	4,98	Illumina	TRANA	V3V4	16	6.61
D6331	Prevotella	4,98	Zymo	ampliseq	V3V4	17	4.79
D6331	Prevotella	4,98	Zymo	ampliseq	V1V2	18	6.55
D6331	Prevotella	4,98	Zymo	TRANA	V1V2	18	6.47
D6331	Prevotella	4,98	Zymo	TRANA	V3V4	17	4.71
D6331	Prevotella	4,98	Illumina	ampliseq	V3V4	19	6.17
D6331	Prevotella	4,98	Illumina	TRANA	V3V4	19	6.11
D6331	Prevotella	4,98	Zymo	ampliseq	V3V4	20	4.54
D6331	Prevotella	4,98	Zymo	TRANA	V3V4	20	4.52
D6331	Prevotella	4,98	Illumina	ampliseq	V3V4	21	6.44
D6331	Prevotella	4,98	Illumina	TRANA	V3V4	21	6.37
D6331	Prevotella	4,98	Zymo	ampliseq	V3V4	22	3.58
D6331	Prevotella	4,98	Zymo	ampliseq	V1V2	23	6.97
D6331	Prevotella	4,98	Zymo	TRANA	V1V2	23	6.7
D6331	Prevotella	4,98	Zymo	TRANA	V3V4	22	3.62
D6331	Prevotella	4,98	Illumina	ampliseq	V3V4	24	3.52
D6331	Prevotella	4,98	Illumina	TRANA	V3V4	24	3.48
D6331	Prevotella	4,98	Zymo	ampliseq	V3V4	25	1.78
D6331	Prevotella	4,98	Zymo	ampliseq	V1V2	26	2.84
D6331	Prevotella	4,98	Zymo	TRANA	V1V2	26	2.8
D6331	Prevotella	4,98	Zymo	TRANA	V3V4	25	1.8
D6331	Roseburia	9,89	Illumina	ampliseq	V3V4	13	10.51
D6331	Roseburia	9,89	Illumina	TRANA	V3V4	13	10.59
D6331	Roseburia	9,89	Zymo	ampliseq	V3V4	14	7.21
D6331	Roseburia	9,89	Zymo	ampliseq	V1V2	15	8.83
D6331	Roseburia	9,89	Zymo	TRANA	V1V2	15	8.88
D6331	Roseburia	9,89	Zymo	TRANA	V3V4	14	7.42
D6331	Roseburia	9,89	Illumina	ampliseq	V3V4	16	8.94
D6331	Roseburia	9,89	Illumina	TRANA	V3V4	16	8.92
D6331	Roseburia	9,89	Zymo	ampliseq	V3V4	17	5.94
D6331	Roseburia	9,89	Zymo	ampliseq	V1V2	18	6.15
D6331	Roseburia	9,89	Zymo	TRANA	V1V2	18	6.31
D6331	Roseburia	9,89	Zymo	TRANA	V3V4	17	5.91
D6331	Roseburia	9,89	Illumina	ampliseq	V3V4	19	8.22
D6331	Roseburia	9,89	Illumina	TRANA	V3V4	19	8.3
D6331	Roseburia	9,89	Zymo	ampliseq	V3V4	20	6.75
D6331	Roseburia	9,89	Zymo	TRANA	V3V4	20	6.87
D6331	Roseburia	9,89	Illumina	ampliseq	V3V4	21	8.36
D6331	Roseburia	9,89	Illumina	TRANA	V3V4	21	8.44
D6331	Roseburia	9,89	Zymo	ampliseq	V3V4	22	5.6
D6331	Roseburia	9,89	Zymo	ampliseq	V1V2	23	4.47
D6331	Roseburia	9,89	Zymo	TRANA	V1V2	23	4.44
D6331	Roseburia	9,89	Zymo	TRANA	V3V4	22	6.1
D6331	Roseburia	9,89	Illumina	ampliseq	V3V4	24	9.31
D6331	Roseburia	9,89	Illumina	TRANA	V3V4	24	9.3
D6331	Roseburia	9,89	Zymo	ampliseq	V3V4	25	3.72
D6331	Roseburia	9,89	Zymo	ampliseq	V1V2	26	3.55
D6331	Roseburia	9,89	Zymo	TRANA	V1V2	26	3.58
D6331	Roseburia	9,89	Zymo	TRANA	V3V4	25	4.22
D6331	Salmonella	0,009	Illumina	ampliseq	V3V4	13	0.006
D6331	Salmonella	0,009	Illumina	TRANA	V3V4	13	0.011
D6331	Salmonella	0,009	Zymo	ampliseq	V3V4	14	0.007
D6331	Salmonella	0,009	Zymo	ampliseq	V1V2	15	0.012
D6331	Salmonella	0,009	Zymo	TRANA	V1V2	15	0.016
D6331	Salmonella	0,009	Zymo	TRANA	V3V4	14	0.015
D6331	Salmonella	0,009	Illumina	ampliseq	V3V4	16	0.01
D6331	Salmonella	0,009	Illumina	TRANA	V3V4	16	0.022
D6331	Salmonella	0,009	Zymo	ampliseq	V3V4	17	0.011
D6331	Salmonella	0,009	Zymo	ampliseq	V1V2	18	0.01
D6331	Salmonella	0,009	Zymo	TRANA	V1V2	18	0.011
D6331	Salmonella	0,009	Zymo	TRANA	V3V4	17	0.023
D6331	Salmonella	0,009	Illumina	ampliseq	V3V4	19	0.011
D6331	Salmonella	0,009	Illumina	TRANA	V3V4	19	0.018
D6331	Salmonella	0,009	Zymo	ampliseq	V3V4	20	0.01
D6331	Salmonella	0,009	Zymo	TRANA	V3V4	20	0.019
D6331	Salmonella	0,009	Illumina	ampliseq	V3V4	21	0.01
D6331	Salmonella	0,009	Illumina	TRANA	V3V4	21	0.017
D6331	Salmonella	0,009	Zymo	ampliseq	V3V4	22	0.014
D6331	Salmonella	0,009	Zymo	ampliseq	V1V2	23	0.012
D6331	Salmonella	0,009	Zymo	TRANA	V1V2	23	0.023
D6331	Salmonella	0,009	Zymo	TRANA	V3V4	22	0.029
D6331	Salmonella	0,009	Illumina	ampliseq	V3V4	24	0.007
D6331	Salmonella	0,009	Illumina	TRANA	V3V4	24	0.012
D6331	Salmonella	0,009	Zymo	ampliseq	V3V4	25	0.005
D6331	Salmonella	0,009	Zymo	ampliseq	V1V2	26	0.007
D6331	Salmonella	0,009	Zymo	TRANA	V1V2	26	0.012
D6331	Salmonella	0,009	Zymo	TRANA	V3V4	25	0.014
D6331	Veillonella	15,87	Illumina	ampliseq	V3V4	13	18.78
D6331	Veillonella	15,87	Illumina	TRANA	V3V4	13	18.63
D6331	Veillonella	15,87	Zymo	ampliseq	V3V4	14	14.07
D6331	Veillonella	15,87	Zymo	ampliseq	V1V2	15	11.05
D6331	Veillonella	15,87	Zymo	TRANA	V1V2	15	10.98
D6331	Veillonella	15,87	Zymo	TRANA	V3V4	14	14.5
D6331	Veillonella	15,87	Illumina	ampliseq	V3V4	16	16.3
D6331	Veillonella	15,87	Illumina	TRANA	V3V4	16	16.85
D6331	Veillonella	15,87	Zymo	ampliseq	V3V4	17	18.91
D6331	Veillonella	15,87	Zymo	ampliseq	V1V2	18	13.62
D6331	Veillonella	15,87	Zymo	TRANA	V1V2	18	13.68
D6331	Veillonella	15,87	Zymo	TRANA	V3V4	17	19.41
D6331	Veillonella	15,87	Illumina	ampliseq	V3V4	19	18.81
D6331	Veillonella	15,87	Illumina	TRANA	V3V4	19	18.7
D6331	Veillonella	15,87	Zymo	ampliseq	V3V4	20	15.8
D6331	Veillonella	15,87	Zymo	TRANA	V3V4	20	16.62
D6331	Veillonella	15,87	Illumina	ampliseq	V3V4	21	16.09
D6331	Veillonella	15,87	Illumina	TRANA	V3V4	21	16.26
D6331	Veillonella	15,87	Zymo	ampliseq	V3V4	22	10.48
D6331	Veillonella	15,87	Zymo	ampliseq	V1V2	23	9.68
D6331	Veillonella	15,87	Zymo	TRANA	V1V2	23	9.61
D6331	Veillonella	15,87	Zymo	TRANA	V3V4	22	11.63
D6331	Veillonella	15,87	Illumina	ampliseq	V3V4	24	13.03
D6331	Veillonella	15,87	Illumina	TRANA	V3V4	24	13.32
D6331	Veillonella	15,87	Zymo	ampliseq	V3V4	25	5.42
D6331	Veillonella	15,87	Zymo	ampliseq	V1V2	26	4.55
D6331	Veillonella	15,87	Zymo	TRANA	V1V2	26	4.62
D6331	Veillonella	15,87	Zymo	TRANA	V3V4	25	6.15

## Sheet: Genus_MeanAbundances
Supplementary Data 1. Relative abundance values for all genera and species in microbial standards D6300 and D6331 across library preparation protocols, bioinformatic pipelines, and 16S amplicon region, including individual replicate values and mean for every protocol-pipeline-region combination.
Standard	Genus	Target Abundance (%)	Protocol	Pipeline	Region	n	n abundance >0%	Mean abundance (%)
D6300	Limosilactobacillus	18,4	Illumina	TRANA	V3V4	4	4	20.2
D6300	Limosilactobacillus	18,4	Illumina	ampliseq	V3V4	4	4	20.4
D6300	Limosilactobacillus	18,4	Zymo	TRANA	V1V2	4	4	19.1
D6300	Limosilactobacillus	18,4	Zymo	TRANA	V3V4	4	4	21.4
D6300	Limosilactobacillus	18,4	Zymo	ampliseq	V1V2	4	4	18.6
D6300	Limosilactobacillus	18,4	Zymo	ampliseq	V3V4	4	4	23
D6300	Bacillus	17,4	Illumina	TRANA	V3V4	4	4	15.2
D6300	Bacillus	17,4	Illumina	ampliseq	V3V4	4	4	14.9
D6300	Bacillus	17,4	Zymo	TRANA	V1V2	4	4	18.3
D6300	Bacillus	17,4	Zymo	TRANA	V3V4	4	4	18.1
D6300	Bacillus	17,4	Zymo	ampliseq	V1V2	4	4	18.4
D6300	Bacillus	17,4	Zymo	ampliseq	V3V4	4	4	17.3
D6300	Staphylococcus	15,5	Illumina	TRANA	V3V4	4	4	16.3
D6300	Staphylococcus	15,5	Illumina	ampliseq	V3V4	4	4	16
D6300	Staphylococcus	15,5	Zymo	TRANA	V1V2	4	4	15.8
D6300	Staphylococcus	15,5	Zymo	TRANA	V3V4	4	4	13.6
D6300	Staphylococcus	15,5	Zymo	ampliseq	V1V2	4	4	15.5
D6300	Staphylococcus	15,5	Zymo	ampliseq	V3V4	4	4	13.2
D6300	Listeria	14,1	Illumina	TRANA	V3V4	4	4	14.6
D6300	Listeria	14,1	Illumina	ampliseq	V3V4	4	4	14
D6300	Listeria	14,1	Zymo	TRANA	V1V2	4	4	16.6
D6300	Listeria	14,1	Zymo	TRANA	V3V4	4	4	14.7
D6300	Listeria	14,1	Zymo	ampliseq	V1V2	4	4	16.6
D6300	Listeria	14,1	Zymo	ampliseq	V3V4	4	4	13.7
D6300	Salmonella	10,4	Illumina	TRANA	V3V4	4	4	10.2
D6300	Salmonella	10,4	Illumina	ampliseq	V3V4	4	4	10.9
D6300	Salmonella	10,4	Zymo	TRANA	V1V2	4	4	9.5
D6300	Salmonella	10,4	Zymo	TRANA	V3V4	4	4	9.9
D6300	Salmonella	10,4	Zymo	ampliseq	V1V2	4	4	9.7
D6300	Salmonella	10,4	Zymo	ampliseq	V3V4	4	4	10.9
D6300	Escherichia|Escherichia-Shigella	10,1	Illumina	TRANA	V3V4	4	4	8.9
D6300	Escherichia|Escherichia-Shigella	10,1	Illumina	ampliseq	V3V4	4	4	10.8
D6300	Escherichia|Escherichia-Shigella	10,1	Zymo	TRANA	V1V2	4	4	7.8
D6300	Escherichia|Escherichia-Shigella	10,1	Zymo	TRANA	V3V4	4	4	8.4
D6300	Escherichia|Escherichia-Shigella	10,1	Zymo	ampliseq	V1V2	4	4	9.1
D6300	Escherichia|Escherichia-Shigella	10,1	Zymo	ampliseq	V3V4	4	4	10.5
D6300	Enterococcus	9,9	Illumina	TRANA	V3V4	4	4	8.4
D6300	Enterococcus	9,9	Illumina	ampliseq	V3V4	4	4	8.2
D6300	Enterococcus	9,9	Zymo	TRANA	V1V2	4	4	8.6
D6300	Enterococcus	9,9	Zymo	TRANA	V3V4	4	4	8.3
D6300	Enterococcus	9,9	Zymo	ampliseq	V1V2	4	4	8.7
D6300	Enterococcus	9,9	Zymo	ampliseq	V3V4	4	4	7.6
D6300	Pseudomonas	4,2	Illumina	TRANA	V3V4	4	4	4.6
D6300	Pseudomonas	4,2	Illumina	ampliseq	V3V4	4	4	4.7
D6300	Pseudomonas	4,2	Zymo	TRANA	V1V2	4	4	3.1
D6300	Pseudomonas	4,2	Zymo	TRANA	V3V4	4	4	3.6
D6300	Pseudomonas	4,2	Zymo	ampliseq	V1V2	4	4	3.2
D6300	Pseudomonas	4,2	Zymo	ampliseq	V3V4	4	4	3.9
D6300	Saccharomyces	0
D6300	Cryptococcus	0
D6331	Faecalibacterium	17,63	Illumina	TRANA	V3V4	5	5	16.5
D6331	Faecalibacterium	17,63	Illumina	ampliseq	V3V4	5	5	16.84
D6331	Faecalibacterium	17,63	Zymo	TRANA	V1V2	4	4	23.57
D6331	Faecalibacterium	17,63	Zymo	TRANA	V3V4	5	5	24.43
D6331	Faecalibacterium	17,63	Zymo	ampliseq	V1V2	4	4	22.74
D6331	Faecalibacterium	17,63	Zymo	ampliseq	V3V4	5	5	25.28
D6331	Veillonella	15,87	Illumina	TRANA	V3V4	5	5	16.75
D6331	Veillonella	15,87	Illumina	ampliseq	V3V4	5	5	16.6
D6331	Veillonella	15,87	Zymo	TRANA	V1V2	4	4	9.72
D6331	Veillonella	15,87	Zymo	TRANA	V3V4	5	5	13.66
D6331	Veillonella	15,87	Zymo	ampliseq	V1V2	4	4	9.72
D6331	Veillonella	15,87	Zymo	ampliseq	V3V4	5	5	12.94
D6331	Escherichia|Escherichia-Shigella	12,12	Illumina	TRANA	V3V4	5	5	7.69
D6331	Escherichia|Escherichia-Shigella	12,12	Illumina	ampliseq	V3V4	5	5	9.01
D6331	Escherichia|Escherichia-Shigella	12,12	Zymo	TRANA	V1V2	4	4	7.73
D6331	Escherichia|Escherichia-Shigella	12,12	Zymo	TRANA	V3V4	5	5	8.39
D6331	Escherichia|Escherichia-Shigella	12,12	Zymo	ampliseq	V1V2	4	4	7.98
D6331	Escherichia|Escherichia-Shigella	12,12	Zymo	ampliseq	V3V4	5	5	9.78
D6331	Bacteroides	9,94	Illumina	TRANA	V3V4	5	5	12.21
D6331	Bacteroides	9,94	Illumina	ampliseq	V3V4	5	5	12.54
D6331	Bacteroides	9,94	Zymo	TRANA	V1V2	4	4	11.83
D6331	Bacteroides	9,94	Zymo	TRANA	V3V4	5	5	4.43
D6331	Bacteroides	9,94	Zymo	ampliseq	V1V2	4	4	12.01
D6331	Bacteroides	9,94	Zymo	ampliseq	V3V4	5	5	4.61
D6331	Roseburia	9,89	Illumina	TRANA	V3V4	5	5	9.11
D6331	Roseburia	9,89	Illumina	ampliseq	V3V4	5	5	9.07
D6331	Roseburia	9,89	Zymo	TRANA	V1V2	4	4	5.8
D6331	Roseburia	9,89	Zymo	TRANA	V3V4	5	5	6.1
D6331	Roseburia	9,89	Zymo	ampliseq	V1V2	4	4	5.75
D6331	Roseburia	9,89	Zymo	ampliseq	V3V4	5	5	5.84
D6331	Limosilactobacillus	9,63	Illumina	TRANA	V3V4	5	5	6.32
D6331	Limosilactobacillus	9,63	Illumina	ampliseq	V3V4	5	5	6.33
D6331	Limosilactobacillus	9,63	Zymo	TRANA	V1V2	4	4	5.48
D6331	Limosilactobacillus	9,63	Zymo	TRANA	V3V4	5	5	6.42
D6331	Limosilactobacillus	9,63	Zymo	ampliseq	V1V2	4	4	5.53
D6331	Limosilactobacillus	9,63	Zymo	ampliseq	V3V4	5	5	6.37
D6331	Bifidobacterium	8,78	Illumina	TRANA	V3V4	5	5	10.44
D6331	Bifidobacterium	8,78	Illumina	ampliseq	V3V4	5	5	10.46
D6331	Bifidobacterium	8,78	Zymo	TRANA	V1V2	4	4	19.31
D6331	Bifidobacterium	8,78	Zymo	TRANA	V3V4	5	5	19.14
D6331	Bifidobacterium	8,78	Zymo	ampliseq	V1V2	4	4	20.18
D6331	Bifidobacterium	8,78	Zymo	ampliseq	V3V4	5	5	19.79
D6331	Fusobacterium	7,49	Illumina	TRANA	V3V4	5	5	8.64
D6331	Fusobacterium	7,49	Illumina	ampliseq	V3V4	5	5	8.64
D6331	Fusobacterium	7,49	Zymo	TRANA	V1V2	4	4	5.82
D6331	Fusobacterium	7,49	Zymo	TRANA	V3V4	5	5	6.66
D6331	Fusobacterium	7,49	Zymo	ampliseq	V1V2	4	4	5.94
D6331	Fusobacterium	7,49	Zymo	ampliseq	V3V4	5	5	6.46
D6331	Prevotella	4,98	Illumina	TRANA	V3V4	5	5	5.21
D6331	Prevotella	4,98	Illumina	ampliseq	V3V4	5	5	5.27
D6331	Prevotella	4,98	Zymo	TRANA	V1V2	4	4	4.99
D6331	Prevotella	4,98	Zymo	TRANA	V3V4	5	5	3.55
D6331	Prevotella	4,98	Zymo	ampliseq	V1V2	4	4	5.11
D6331	Prevotella	4,98	Zymo	ampliseq	V3V4	5	5	3.56
D6331	Clostridioides	2,62	Illumina	TRANA	V3V4	5	5	3.05
D6331	Clostridioides	2,62	Illumina	ampliseq	V3V4	5	5	3.03
D6331	Clostridioides	2,62	Zymo	TRANA	V1V2	4	4	3.48
D6331	Clostridioides	2,62	Zymo	TRANA	V3V4	5	5	4.61
D6331	Clostridioides	2,62	Zymo	ampliseq	V1V2	4	4	3.59
D6331	Clostridioides	2,62	Zymo	ampliseq	V3V4	5	5	4.38
D6331	Akkermansia	0,97	Illumina	TRANA	V3V4	5	5	2.91
D6331	Akkermansia	0,97	Illumina	ampliseq	V3V4	5	5	2.16
D6331	Akkermansia	0,97	Zymo	TRANA	V1V2	4	4	1.13
D6331	Akkermansia	0,97	Zymo	TRANA	V3V4	5	5	1.31
D6331	Akkermansia	0,97	Zymo	ampliseq	V1V2	4	4	0.49
D6331	Akkermansia	0,97	Zymo	ampliseq	V3V4	5	5	0.9
D6331	Methanobrevibacter	0,066	Illumina	TRANA	V3V4	5	5	0.012
D6331	Methanobrevibacter	0,066	Illumina	ampliseq	V3V4	5	5	0.013
D6331	Methanobrevibacter	0,066	Zymo	TRANA	V1V2	4	0	0
D6331	Methanobrevibacter	0,066	Zymo	TRANA	V3V4	5	5	0.081
D6331	Methanobrevibacter	0,066	Zymo	ampliseq	V1V2	4	0	0
D6331	Methanobrevibacter	0,066	Zymo	ampliseq	V3V4	5	5	0.085
D6331	Salmonella	0,009	Illumina	TRANA	V3V4	5	5	0.016
D6331	Salmonella	0,009	Illumina	ampliseq	V3V4	5	5	0.009
D6331	Salmonella	0,009	Zymo	TRANA	V1V2	4	4	0.015
D6331	Salmonella	0,009	Zymo	TRANA	V3V4	5	5	0.02
D6331	Salmonella	0,009	Zymo	ampliseq	V1V2	4	4	0.01
D6331	Salmonella	0,009	Zymo	ampliseq	V3V4	5	5	0.009
D6331	Enterococcus	0,0009	Illumina	TRANA	V3V4	5	2	0.0004
D6331	Enterococcus	0,0009	Illumina	ampliseq	V3V4	5	4	0.0008
D6331	Enterococcus	0,0009	Zymo	TRANA	V1V2	4	0	0
D6331	Enterococcus	0,0009	Zymo	TRANA	V3V4	5	2	0.0004
D6331	Enterococcus	0,0009	Zymo	ampliseq	V1V2	4	1	0.0003
D6331	Enterococcus	0,0009	Zymo	ampliseq	V3V4	5	5	0.0006
D6331	Clostridium	0,0002	Illumina	TRANA	V3V4	5	0	0
D6331	Clostridium	0,0002	Illumina	ampliseq	V3V4	5	0	0
D6331	Clostridium	0,0002	Zymo	TRANA	V1V2	4	0	0
D6331	Clostridium	0,0002	Zymo	TRANA	V3V4	5	1	0.0003
D6331	Clostridium	0,0002	Zymo	ampliseq	V1V2	4	0	0
D6331	Clostridium	0,0002	Zymo	ampliseq	V3V4	5	5	0.0004
D6331	Candida	0
D6331	Saccharomyces	0

## Sheet: Species_MeanAbundances
Supplementary Data 1. Relative abundance values for all genera and species in microbial standards D6300 and D6331 across library preparation protocols, bioinformatic pipelines, and 16S amplicon region, including individual replicate values and mean for every protocol-pipeline-region combination.
Standard	Species	Target Abundance (%)	Protocol	Pipeline	Region	n	n abundance >0%	Mean abundance (%)
D6300	Limosilactobacillus fermentum	18,4	Illumina	TRANA	V3V4	4	4	20.2
D6300	Limosilactobacillus fermentum	18,4	Illumina	ampliseq	V3V4	4	0	0
D6300	Limosilactobacillus fermentum	18,4	Zymo	TRANA	V1V2	4	4	19.1
D6300	Limosilactobacillus fermentum	18,4	Zymo	TRANA	V3V4	4	4	21.4
D6300	Limosilactobacillus fermentum	18,4	Zymo	ampliseq	V1V2	4	0	0
D6300	Limosilactobacillus fermentum	18,4	Zymo	ampliseq	V3V4	4	0	0
D6300	Bacillus subtilis	17,4	Illumina	TRANA	V3V4	4	4	8
D6300	Bacillus subtilis	17,4	Illumina	ampliseq	V3V4	4	0	0
D6300	Bacillus subtilis	17,4	Zymo	TRANA	V1V2	4	4	9.7
D6300	Bacillus subtilis	17,4	Zymo	TRANA	V3V4	4	4	9.6
D6300	Bacillus subtilis	17,4	Zymo	ampliseq	V1V2	4	0	0
D6300	Bacillus subtilis	17,4	Zymo	ampliseq	V3V4	4	0	0
D6300	Staphylococcus aureus	15,5	Illumina	TRANA	V3V4	4	4	15.1
D6300	Staphylococcus aureus	15,5	Illumina	ampliseq	V3V4	4	4	15.9
D6300	Staphylococcus aureus	15,5	Zymo	TRANA	V1V2	4	4	15.8
D6300	Staphylococcus aureus	15,5	Zymo	TRANA	V3V4	4	4	12.2
D6300	Staphylococcus aureus	15,5	Zymo	ampliseq	V1V2	4	4	13
D6300	Staphylococcus aureus	15,5	Zymo	ampliseq	V3V4	4	4	13.2
D6300	Listeria monocytogenes	14,1	Illumina	TRANA	V3V4	4	4	11.3
D6300	Listeria monocytogenes	14,1	Illumina	ampliseq	V3V4	4	4	13.8
D6300	Listeria monocytogenes	14,1	Zymo	TRANA	V1V2	4	4	16.6
D6300	Listeria monocytogenes	14,1	Zymo	TRANA	V3V4	4	4	11.5
D6300	Listeria monocytogenes	14,1	Zymo	ampliseq	V1V2	4	4	16.6
D6300	Listeria monocytogenes	14,1	Zymo	ampliseq	V3V4	4	4	13.6
D6300	Salmonella enterica	10,4	Illumina	TRANA	V3V4	4	4	10.2
D6300	Salmonella enterica	10,4	Illumina	ampliseq	V3V4	4	4	9.3
D6300	Salmonella enterica	10,4	Zymo	TRANA	V1V2	4	4	9.5
D6300	Salmonella enterica	10,4	Zymo	TRANA	V3V4	4	4	9.8
D6300	Salmonella enterica	10,4	Zymo	ampliseq	V1V2	4	4	9.7
D6300	Salmonella enterica	10,4	Zymo	ampliseq	V3V4	4	4	8.9
D6300	Escherichia|Escherichia-Shigella coli	10,1	Illumina	TRANA	V3V4	4	4	8.6
D6300	Escherichia|Escherichia-Shigella coli	10,1	Illumina	ampliseq	V3V4	4	4	9.1
D6300	Escherichia|Escherichia-Shigella coli	10,1	Zymo	TRANA	V1V2	4	4	7.7
D6300	Escherichia|Escherichia-Shigella coli	10,1	Zymo	TRANA	V3V4	4	4	8.1
D6300	Escherichia|Escherichia-Shigella coli	10,1	Zymo	ampliseq	V1V2	4	4	2.6
D6300	Escherichia|Escherichia-Shigella coli	10,1	Zymo	ampliseq	V3V4	4	4	8.5
D6300	Enterococcus faecalis	9,9	Illumina	TRANA	V3V4	4	4	8.2
D6300	Enterococcus faecalis	9,9	Illumina	ampliseq	V3V4	4	4	8.2
D6300	Enterococcus faecalis	9,9	Zymo	TRANA	V1V2	4	4	8.6
D6300	Enterococcus faecalis	9,9	Zymo	TRANA	V3V4	4	4	7.7
D6300	Enterococcus faecalis	9,9	Zymo	ampliseq	V1V2	4	4	8.7
D6300	Enterococcus faecalis	9,9	Zymo	ampliseq	V3V4	4	4	7.6
D6300	Pseudomonas aeruginosa	4,2	Illumina	TRANA	V3V4	4	4	4.3
D6300	Pseudomonas aeruginosa	4,2	Illumina	ampliseq	V3V4	4	4	4.7
D6300	Pseudomonas aeruginosa	4,2	Zymo	TRANA	V1V2	4	4	3
D6300	Pseudomonas aeruginosa	4,2	Zymo	TRANA	V3V4	4	4	3.4
D6300	Pseudomonas aeruginosa	4,2	Zymo	ampliseq	V1V2	4	4	3.2
D6300	Pseudomonas aeruginosa	4,2	Zymo	ampliseq	V3V4	4	4	3.9
D6300	Saccharomyces cerevisiae	0
D6300	Cryptococcus neoformans	0
D6331	Faecalibacterium prausnitzii	17,63	Illumina	TRANA	V3V4	5	5	16.5
D6331	Faecalibacterium prausnitzii	17,63	Illumina	ampliseq	V3V4	5	5	16.76
D6331	Faecalibacterium prausnitzii	17,63	Zymo	TRANA	V1V2	4	4	23.57
D6331	Faecalibacterium prausnitzii	17,63	Zymo	TRANA	V3V4	5	5	24.43
D6331	Faecalibacterium prausnitzii	17,63	Zymo	ampliseq	V1V2	4	0	0
D6331	Faecalibacterium prausnitzii	17,63	Zymo	ampliseq	V3V4	5	5	25.25
D6331	Veillonella rogosae	15,87	Illumina	TRANA	V3V4	5	5	4.03
D6331	Veillonella rogosae	15,87	Illumina	ampliseq	V3V4	5	2	0
D6331	Veillonella rogosae	15,87	Zymo	TRANA	V1V2	4	1	0
D6331	Veillonella rogosae	15,87	Zymo	TRANA	V3V4	5	5	3.16
D6331	Veillonella rogosae	15,87	Zymo	ampliseq	V1V2	4	0	0
D6331	Veillonella rogosae	15,87	Zymo	ampliseq	V3V4	5	1	0
D6331	Escherichia|Escherichia-Shigella coli	12,12	Illumina	TRANA	V3V4	5	5	7.41
D6331	Escherichia|Escherichia-Shigella coli	12,12	Illumina	ampliseq	V3V4	5	5	8.26
D6331	Escherichia|Escherichia-Shigella coli	12,12	Zymo	TRANA	V1V2	4	4	7.71
D6331	Escherichia|Escherichia-Shigella coli	12,12	Zymo	TRANA	V3V4	5	5	8.1
D6331	Escherichia|Escherichia-Shigella coli	12,12	Zymo	ampliseq	V1V2	4	4	3.77
D6331	Escherichia|Escherichia-Shigella coli	12,12	Zymo	ampliseq	V3V4	5	5	8.67
D6331	Bacteroides fragilis	9,94	Illumina	TRANA	V3V4	5	5	12.21
D6331	Bacteroides fragilis	9,94	Illumina	ampliseq	V3V4	5	5	12.54
D6331	Bacteroides fragilis	9,94	Zymo	TRANA	V1V2	4	4	11.83
D6331	Bacteroides fragilis	9,94	Zymo	TRANA	V3V4	5	5	4.43
D6331	Bacteroides fragilis	9,94	Zymo	ampliseq	V1V2	4	4	12.01
D6331	Bacteroides fragilis	9,94	Zymo	ampliseq	V3V4	5	5	4.61
D6331	Roseburia hominis	9,89	Illumina	TRANA	V3V4	5	5	9.1
D6331	Roseburia hominis	9,89	Illumina	ampliseq	V3V4	5	5	9.07
D6331	Roseburia hominis	9,89	Zymo	TRANA	V1V2	4	4	5.8
D6331	Roseburia hominis	9,89	Zymo	TRANA	V3V4	5	5	6.09
D6331	Roseburia hominis	9,89	Zymo	ampliseq	V1V2	4	4	5.75
D6331	Roseburia hominis	9,89	Zymo	ampliseq	V3V4	5	5	5.84
D6331	Limosilactobacillus fermentum	9,63	Illumina	TRANA	V3V4	5	5	6.32
D6331	Limosilactobacillus fermentum	9,63	Illumina	ampliseq	V3V4	5	0	0
D6331	Limosilactobacillus fermentum	9,63	Zymo	TRANA	V1V2	4	4	5.48
D6331	Limosilactobacillus fermentum	9,63	Zymo	TRANA	V3V4	5	5	6.42
D6331	Limosilactobacillus fermentum	9,63	Zymo	ampliseq	V1V2	4	0	0
D6331	Limosilactobacillus fermentum	9,63	Zymo	ampliseq	V3V4	5	0	0
D6331	Bifidobacterium adolescentis	8,78	Illumina	TRANA	V3V4	5	5	9.78
D6331	Bifidobacterium adolescentis	8,78	Illumina	ampliseq	V3V4	5	5	10.46
D6331	Bifidobacterium adolescentis	8,78	Zymo	TRANA	V1V2	4	4	19.29
D6331	Bifidobacterium adolescentis	8,78	Zymo	TRANA	V3V4	5	5	17.92
D6331	Bifidobacterium adolescentis	8,78	Zymo	ampliseq	V1V2	4	4	20.17
D6331	Bifidobacterium adolescentis	8,78	Zymo	ampliseq	V3V4	5	5	19.78
D6331	Fusobacterium nucleatum	7,49	Illumina	TRANA	V3V4	5	5	6.87
D6331	Fusobacterium nucleatum	7,49	Illumina	ampliseq	V3V4	5	5	8.63
D6331	Fusobacterium nucleatum	7,49	Zymo	TRANA	V1V2	4	4	5.82
D6331	Fusobacterium nucleatum	7,49	Zymo	TRANA	V3V4	5	5	5.34
D6331	Fusobacterium nucleatum	7,49	Zymo	ampliseq	V1V2	4	4	4.65
D6331	Fusobacterium nucleatum	7,49	Zymo	ampliseq	V3V4	5	5	6.45
D6331	Prevotella corporis	4,98	Illumina	TRANA	V3V4	5	5	5.21
D6331	Prevotella corporis	4,98	Illumina	ampliseq	V3V4	5	5	5.27
D6331	Prevotella corporis	4,98	Zymo	TRANA	V1V2	4	4	4.99
D6331	Prevotella corporis	4,98	Zymo	TRANA	V3V4	5	5	3.55
D6331	Prevotella corporis	4,98	Zymo	ampliseq	V1V2	4	4	5.11
D6331	Prevotella corporis	4,98	Zymo	ampliseq	V3V4	5	5	3.56
D6331	Clostridioides difficile	2,62	Illumina	TRANA	V3V4	5	5	3.05
D6331	Clostridioides difficile	2,62	Illumina	ampliseq	V3V4	5	5	3.03
D6331	Clostridioides difficile	2,62	Zymo	TRANA	V1V2	4	4	3.48
D6331	Clostridioides difficile	2,62	Zymo	TRANA	V3V4	5	5	4.61
D6331	Clostridioides difficile	2,62	Zymo	ampliseq	V1V2	4	4	3.59
D6331	Clostridioides difficile	2,62	Zymo	ampliseq	V3V4	5	5	4.38
D6331	Akkermansia muciniphila	0,97	Illumina	TRANA	V3V4	5	5	2.91
D6331	Akkermansia muciniphila	0,97	Illumina	ampliseq	V3V4	5	5	2.16
D6331	Akkermansia muciniphila	0,97	Zymo	TRANA	V1V2	4	4	1.13
D6331	Akkermansia muciniphila	0,97	Zymo	TRANA	V3V4	5	5	1.31
D6331	Akkermansia muciniphila	0,97	Zymo	ampliseq	V1V2	4	4	0.49
D6331	Akkermansia muciniphila	0,97	Zymo	ampliseq	V3V4	5	5	0.9
D6331	Methanobrevibacter smithii	0,066	Illumina	TRANA	V3V4	5	5	0.012
D6331	Methanobrevibacter smithii	0,066	Illumina	ampliseq	V3V4	5	5	0.013
D6331	Methanobrevibacter smithii	0,066	Zymo	TRANA	V1V2	4	0	0
D6331	Methanobrevibacter smithii	0,066	Zymo	TRANA	V3V4	5	5	0.081
D6331	Methanobrevibacter smithii	0,066	Zymo	ampliseq	V1V2	4	0	0
D6331	Methanobrevibacter smithii	0,066	Zymo	ampliseq	V3V4	5	5	0.085
D6331	Salmonella enterica	0,009	Illumina	TRANA	V3V4	5	5	0.016
D6331	Salmonella enterica	0,009	Illumina	ampliseq	V3V4	5	5	0.009
D6331	Salmonella enterica	0,009	Zymo	TRANA	V1V2	4	4	0.015
D6331	Salmonella enterica	0,009	Zymo	TRANA	V3V4	5	5	0.02
D6331	Salmonella enterica	0,009	Zymo	ampliseq	V1V2	4	4	0.01
D6331	Salmonella enterica	0,009	Zymo	ampliseq	V3V4	5	5	0.009
D6331	Enterococcus faecalis	0,0009	Illumina	TRANA	V3V4	5	2	0.0004
D6331	Enterococcus faecalis	0,0009	Illumina	ampliseq	V3V4	5	4	0.0008
D6331	Enterococcus faecalis	0,0009	Zymo	TRANA	V1V2	4	0	0
D6331	Enterococcus faecalis	0,0009	Zymo	TRANA	V3V4	5	2	0.0004
D6331	Enterococcus faecalis	0,0009	Zymo	ampliseq	V1V2	4	1	0.0003
D6331	Enterococcus faecalis	0,0009	Zymo	ampliseq	V3V4	5	5	0.0006
D6331	Clostridium perfringens	0,0002	Illumina	TRANA	V3V4	5	0	0
D6331	Clostridium perfringens	0,0002	Illumina	ampliseq	V3V4	5	0	0
D6331	Clostridium perfringens	0,0002	Zymo	TRANA	V1V2	4	0	0
D6331	Clostridium perfringens	0,0002	Zymo	TRANA	V3V4	5	1	0.0001
D6331	Clostridium perfringens	0,0002	Zymo	ampliseq	V1V2	4	0	0
D6331	Clostridium perfringens	0,0002	Zymo	ampliseq	V3V4	5	5	0.0004
D6331	Candida albicans	0
D6331	Saccharomyces cerevisiae	0

## Sheet: Species
Supplementary Data 1. Relative abundance values for all genera and species in microbial standards D6300 and D6331 across library preparation protocols, bioinformatic pipelines, and 16S amplicon region, including individual replicate values and mean for every protocol-pipeline-region combination.
Standard	Species	Target Abundance (%)	Protocol	Pipeline	Region	Sample_num	Abundance (%)
D6300	Bacillus subtilis	17,4	Illumina	ampliseq	V3V4	1	0
D6300	Bacillus subtilis	17,4	Illumina	TRANA	V3V4	1	8.2
D6300	Bacillus subtilis	17,4	Zymo	ampliseq	V3V4	2	0
D6300	Bacillus subtilis	17,4	Zymo	ampliseq	V1V2	3	0
D6300	Bacillus subtilis	17,4	Zymo	TRANA	V1V2	3	9.8
D6300	Bacillus subtilis	17,4	Zymo	TRANA	V3V4	2	9.2
D6300	Bacillus subtilis	17,4	Illumina	ampliseq	V3V4	4	0
D6300	Bacillus subtilis	17,4	Illumina	TRANA	V3V4	4	7.6
D6300	Bacillus subtilis	17,4	Zymo	ampliseq	V3V4	5	0
D6300	Bacillus subtilis	17,4	Zymo	ampliseq	V1V2	6	0
D6300	Bacillus subtilis	17,4	Zymo	TRANA	V1V2	6	10.1
D6300	Bacillus subtilis	17,4	Zymo	TRANA	V3V4	5	10.1
D6300	Bacillus subtilis	17,4	Illumina	ampliseq	V3V4	7	0
D6300	Bacillus subtilis	17,4	Illumina	TRANA	V3V4	7	7.8
D6300	Bacillus subtilis	17,4	Zymo	ampliseq	V3V4	8	0
D6300	Bacillus subtilis	17,4	Zymo	ampliseq	V1V2	9	0
D6300	Bacillus subtilis	17,4	Zymo	TRANA	V1V2	9	9.6
D6300	Bacillus subtilis	17,4	Zymo	TRANA	V3V4	8	9.7
D6300	Bacillus subtilis	17,4	Illumina	ampliseq	V3V4	10	0
D6300	Bacillus subtilis	17,4	Illumina	TRANA	V3V4	10	8.3
D6300	Bacillus subtilis	17,4	Zymo	ampliseq	V3V4	11	0
D6300	Bacillus subtilis	17,4	Zymo	ampliseq	V1V2	12	0
D6300	Bacillus subtilis	17,4	Zymo	TRANA	V1V2	12	9.4
D6300	Bacillus subtilis	17,4	Zymo	TRANA	V3V4	11	9.3
D6300	Enterococcus faecalis	9,9	Illumina	ampliseq	V3V4	1	8.6
D6300	Enterococcus faecalis	9,9	Illumina	TRANA	V3V4	1	8.5
D6300	Enterococcus faecalis	9,9	Zymo	ampliseq	V3V4	2	7.6
D6300	Enterococcus faecalis	9,9	Zymo	ampliseq	V1V2	3	8.6
D6300	Enterococcus faecalis	9,9	Zymo	TRANA	V1V2	3	8.7
D6300	Enterococcus faecalis	9,9	Zymo	TRANA	V3V4	2	7.8
D6300	Enterococcus faecalis	9,9	Illumina	ampliseq	V3V4	4	7.4
D6300	Enterococcus faecalis	9,9	Illumina	TRANA	V3V4	4	7.5
D6300	Enterococcus faecalis	9,9	Zymo	ampliseq	V3V4	5	7.5
D6300	Enterococcus faecalis	9,9	Zymo	ampliseq	V1V2	6	9.1
D6300	Enterococcus faecalis	9,9	Zymo	TRANA	V1V2	6	9
D6300	Enterococcus faecalis	9,9	Zymo	TRANA	V3V4	5	7.5
D6300	Enterococcus faecalis	9,9	Illumina	ampliseq	V3V4	7	7.8
D6300	Enterococcus faecalis	9,9	Illumina	TRANA	V3V4	7	7.9
D6300	Enterococcus faecalis	9,9	Zymo	ampliseq	V3V4	8	7.7
D6300	Enterococcus faecalis	9,9	Zymo	ampliseq	V1V2	9	8.2
D6300	Enterococcus faecalis	9,9	Zymo	TRANA	V1V2	9	8
D6300	Enterococcus faecalis	9,9	Zymo	TRANA	V3V4	8	7.6
D6300	Enterococcus faecalis	9,9	Illumina	ampliseq	V3V4	10	8.9
D6300	Enterococcus faecalis	9,9	Illumina	TRANA	V3V4	10	8.8
D6300	Enterococcus faecalis	9,9	Zymo	ampliseq	V3V4	11	7.7
D6300	Enterococcus faecalis	9,9	Zymo	ampliseq	V1V2	12	8.8
D6300	Enterococcus faecalis	9,9	Zymo	TRANA	V1V2	12	8.8
D6300	Enterococcus faecalis	9,9	Zymo	TRANA	V3V4	11	8
D6300	Escherichia|Escherichia-Shigella coli	10,1	Illumina	ampliseq	V3V4	1	10.5
D6300	Escherichia|Escherichia-Shigella coli	10,1	Illumina	TRANA	V3V4	1	9.6
D6300	Escherichia|Escherichia-Shigella coli	10,1	Zymo	ampliseq	V3V4	2	11.2
D6300	Escherichia|Escherichia-Shigella coli	10,1	Zymo	ampliseq	V1V2	3	3.1
D6300	Escherichia|Escherichia-Shigella coli	10,1	Zymo	TRANA	V1V2	3	9.1
D6300	Escherichia|Escherichia-Shigella coli	10,1	Zymo	TRANA	V3V4	2	9.6
D6300	Escherichia|Escherichia-Shigella coli	10,1	Illumina	ampliseq	V3V4	4	9.9
D6300	Escherichia|Escherichia-Shigella coli	10,1	Illumina	TRANA	V3V4	4	9.1
D6300	Escherichia|Escherichia-Shigella coli	10,1	Zymo	ampliseq	V3V4	5	7.8
D6300	Escherichia|Escherichia-Shigella coli	10,1	Zymo	ampliseq	V1V2	6	2.2
D6300	Escherichia|Escherichia-Shigella coli	10,1	Zymo	TRANA	V1V2	6	6.8
D6300	Escherichia|Escherichia-Shigella coli	10,1	Zymo	TRANA	V3V4	5	8
D6300	Escherichia|Escherichia-Shigella coli	10,1	Illumina	ampliseq	V3V4	7	9.4
D6300	Escherichia|Escherichia-Shigella coli	10,1	Illumina	TRANA	V3V4	7	8.8
D6300	Escherichia|Escherichia-Shigella coli	10,1	Zymo	ampliseq	V3V4	8	7.9
D6300	Escherichia|Escherichia-Shigella coli	10,1	Zymo	ampliseq	V1V2	9	2.9
D6300	Escherichia|Escherichia-Shigella coli	10,1	Zymo	TRANA	V1V2	9	9
D6300	Escherichia|Escherichia-Shigella coli	10,1	Zymo	TRANA	V3V4	8	8.4
D6300	Escherichia|Escherichia-Shigella coli	10,1	Illumina	ampliseq	V3V4	10	6.7
D6300	Escherichia|Escherichia-Shigella coli	10,1	Illumina	TRANA	V3V4	10	6.8
D6300	Escherichia|Escherichia-Shigella coli	10,1	Zymo	ampliseq	V3V4	11	7
D6300	Escherichia|Escherichia-Shigella coli	10,1	Zymo	ampliseq	V1V2	12	2
D6300	Escherichia|Escherichia-Shigella coli	10,1	Zymo	TRANA	V1V2	12	6
D6300	Escherichia|Escherichia-Shigella coli	10,1	Zymo	TRANA	V3V4	11	6.4
D6300	Limosilactobacillus fermentum	18,4	Illumina	ampliseq	V3V4	1	0
D6300	Limosilactobacillus fermentum	18,4	Illumina	TRANA	V3V4	1	19.1
D6300	Limosilactobacillus fermentum	18,4	Zymo	ampliseq	V3V4	2	0
D6300	Limosilactobacillus fermentum	18,4	Zymo	ampliseq	V1V2	3	0
D6300	Limosilactobacillus fermentum	18,4	Zymo	TRANA	V1V2	3	18.3
D6300	Limosilactobacillus fermentum	18,4	Zymo	TRANA	V3V4	2	20.4
D6300	Limosilactobacillus fermentum	18,4	Illumina	ampliseq	V3V4	4	0
D6300	Limosilactobacillus fermentum	18,4	Illumina	TRANA	V3V4	4	21.4
D6300	Limosilactobacillus fermentum	18,4	Zymo	ampliseq	V3V4	5	0
D6300	Limosilactobacillus fermentum	18,4	Zymo	ampliseq	V1V2	6	0
D6300	Limosilactobacillus fermentum	18,4	Zymo	TRANA	V1V2	6	19.9
D6300	Limosilactobacillus fermentum	18,4	Zymo	TRANA	V3V4	5	21.3
D6300	Limosilactobacillus fermentum	18,4	Illumina	ampliseq	V3V4	7	0
D6300	Limosilactobacillus fermentum	18,4	Illumina	TRANA	V3V4	7	20.6
D6300	Limosilactobacillus fermentum	18,4	Zymo	ampliseq	V3V4	8	0
D6300	Limosilactobacillus fermentum	18,4	Zymo	ampliseq	V1V2	9	0
D6300	Limosilactobacillus fermentum	18,4	Zymo	TRANA	V1V2	9	17.8
D6300	Limosilactobacillus fermentum	18,4	Zymo	TRANA	V3V4	8	21.2
D6300	Limosilactobacillus fermentum	18,4	Illumina	ampliseq	V3V4	10	0
D6300	Limosilactobacillus fermentum	18,4	Illumina	TRANA	V3V4	10	19.5
D6300	Limosilactobacillus fermentum	18,4	Zymo	ampliseq	V3V4	11	0
D6300	Limosilactobacillus fermentum	18,4	Zymo	ampliseq	V1V2	12	0
D6300	Limosilactobacillus fermentum	18,4	Zymo	TRANA	V1V2	12	20.4
D6300	Limosilactobacillus fermentum	18,4	Zymo	TRANA	V3V4	11	22.9
D6300	Listeria monocytogenes	14,1	Illumina	ampliseq	V3V4	1	12.9
D6300	Listeria monocytogenes	14,1	Illumina	TRANA	V3V4	1	11.1
D6300	Listeria monocytogenes	14,1	Zymo	ampliseq	V3V4	2	11.8
D6300	Listeria monocytogenes	14,1	Zymo	ampliseq	V1V2	3	15.8
D6300	Listeria monocytogenes	14,1	Zymo	TRANA	V1V2	3	15.8
D6300	Listeria monocytogenes	14,1	Zymo	TRANA	V3V4	2	10.9
D6300	Listeria monocytogenes	14,1	Illumina	ampliseq	V3V4	4	12.7
D6300	Listeria monocytogenes	14,1	Illumina	TRANA	V3V4	4	10.5
D6300	Listeria monocytogenes	14,1	Zymo	ampliseq	V3V4	5	13.8
D6300	Listeria monocytogenes	14,1	Zymo	ampliseq	V1V2	6	17.2
D6300	Listeria monocytogenes	14,1	Zymo	TRANA	V1V2	6	17.1
D6300	Listeria monocytogenes	14,1	Zymo	TRANA	V3V4	5	11.5
D6300	Listeria monocytogenes	14,1	Illumina	ampliseq	V3V4	7	13.3
D6300	Listeria monocytogenes	14,1	Illumina	TRANA	V3V4	7	10.9
D6300	Listeria monocytogenes	14,1	Zymo	ampliseq	V3V4	8	14
D6300	Listeria monocytogenes	14,1	Zymo	ampliseq	V1V2	9	15.7
D6300	Listeria monocytogenes	14,1	Zymo	TRANA	V1V2	9	15.6
D6300	Listeria monocytogenes	14,1	Zymo	TRANA	V3V4	8	11.2
D6300	Listeria monocytogenes	14,1	Illumina	ampliseq	V3V4	10	16.5
D6300	Listeria monocytogenes	14,1	Illumina	TRANA	V3V4	10	12.9
D6300	Listeria monocytogenes	14,1	Zymo	ampliseq	V3V4	11	14.7
D6300	Listeria monocytogenes	14,1	Zymo	ampliseq	V1V2	12	17.9
D6300	Listeria monocytogenes	14,1	Zymo	TRANA	V1V2	12	17.9
D6300	Listeria monocytogenes	14,1	Zymo	TRANA	V3V4	11	12.2
D6300	Pseudomonas aeruginosa	4,2	Illumina	ampliseq	V3V4	1	4.6
D6300	Pseudomonas aeruginosa	4,2	Illumina	TRANA	V3V4	1	4.2
D6300	Pseudomonas aeruginosa	4,2	Zymo	ampliseq	V3V4	2	4.2
D6300	Pseudomonas aeruginosa	4,2	Zymo	ampliseq	V1V2	3	3.2
D6300	Pseudomonas aeruginosa	4,2	Zymo	TRANA	V1V2	3	3
D6300	Pseudomonas aeruginosa	4,2	Zymo	TRANA	V3V4	2	3.6
D6300	Pseudomonas aeruginosa	4,2	Illumina	ampliseq	V3V4	4	5.5
D6300	Pseudomonas aeruginosa	4,2	Illumina	TRANA	V3V4	4	5
D6300	Pseudomonas aeruginosa	4,2	Zymo	ampliseq	V3V4	5	3.8
D6300	Pseudomonas aeruginosa	4,2	Zymo	ampliseq	V1V2	6	2.7
D6300	Pseudomonas aeruginosa	4,2	Zymo	TRANA	V1V2	6	2.5
D6300	Pseudomonas aeruginosa	4,2	Zymo	TRANA	V3V4	5	3.4
D6300	Pseudomonas aeruginosa	4,2	Illumina	ampliseq	V3V4	7	5.4
D6300	Pseudomonas aeruginosa	4,2	Illumina	TRANA	V3V4	7	4.9
D6300	Pseudomonas aeruginosa	4,2	Zymo	ampliseq	V3V4	8	4.2
D6300	Pseudomonas aeruginosa	4,2	Zymo	ampliseq	V1V2	9	4.3
D6300	Pseudomonas aeruginosa	4,2	Zymo	TRANA	V1V2	9	4
D6300	Pseudomonas aeruginosa	4,2	Zymo	TRANA	V3V4	8	3.7
D6300	Pseudomonas aeruginosa	4,2	Illumina	ampliseq	V3V4	10	3.4
D6300	Pseudomonas aeruginosa	4,2	Illumina	TRANA	V3V4	10	3.2
D6300	Pseudomonas aeruginosa	4,2	Zymo	ampliseq	V3V4	11	3.2
D6300	Pseudomonas aeruginosa	4,2	Zymo	ampliseq	V1V2	12	2.7
D6300	Pseudomonas aeruginosa	4,2	Zymo	TRANA	V1V2	12	2.5
D6300	Pseudomonas aeruginosa	4,2	Zymo	TRANA	V3V4	11	2.9
D6300	Salmonella enterica	10,4	Illumina	ampliseq	V3V4	1	9.3
D6300	Salmonella enterica	10,4	Illumina	TRANA	V3V4	1	9.9
D6300	Salmonella enterica	10,4	Zymo	ampliseq	V3V4	2	10
D6300	Salmonella enterica	10,4	Zymo	ampliseq	V1V2	3	10
D6300	Salmonella enterica	10,4	Zymo	TRANA	V1V2	3	9.7
D6300	Salmonella enterica	10,4	Zymo	TRANA	V3V4	2	9.9
D6300	Salmonella enterica	10,4	Illumina	ampliseq	V3V4	4	9.9
D6300	Salmonella enterica	10,4	Illumina	TRANA	V3V4	4	10.6
D6300	Salmonella enterica	10,4	Zymo	ampliseq	V3V4	5	8.3
D6300	Salmonella enterica	10,4	Zymo	ampliseq	V1V2	6	8.4
D6300	Salmonella enterica	10,4	Zymo	TRANA	V1V2	6	8.3
D6300	Salmonella enterica	10,4	Zymo	TRANA	V3V4	5	9.7
D6300	Salmonella enterica	10,4	Illumina	ampliseq	V3V4	7	9.5
D6300	Salmonella enterica	10,4	Illumina	TRANA	V3V4	7	10.3
D6300	Salmonella enterica	10,4	Zymo	ampliseq	V3V4	8	8.2
D6300	Salmonella enterica	10,4	Zymo	ampliseq	V1V2	9	11.5
D6300	Salmonella enterica	10,4	Zymo	TRANA	V1V2	9	11.4
D6300	Salmonella enterica	10,4	Zymo	TRANA	V3V4	8	10.1
D6300	Salmonella enterica	10,4	Illumina	ampliseq	V3V4	10	8.4
D6300	Salmonella enterica	10,4	Illumina	TRANA	V3V4	10	9.8
D6300	Salmonella enterica	10,4	Zymo	ampliseq	V3V4	11	9
D6300	Salmonella enterica	10,4	Zymo	ampliseq	V1V2	12	8.8
D6300	Salmonella enterica	10,4	Zymo	TRANA	V1V2	12	8.6
D6300	Salmonella enterica	10,4	Zymo	TRANA	V3V4	11	9.5
D6300	Staphylococcus aureus	15,5	Illumina	ampliseq	V3V4	1	16
D6300	Staphylococcus aureus	15,5	Illumina	TRANA	V3V4	1	15
D6300	Staphylococcus aureus	15,5	Zymo	ampliseq	V3V4	2	13.1
D6300	Staphylococcus aureus	15,5	Zymo	ampliseq	V1V2	3	12.8
D6300	Staphylococcus aureus	15,5	Zymo	TRANA	V1V2	3	15.6
D6300	Staphylococcus aureus	15,5	Zymo	TRANA	V3V4	2	12.3
D6300	Staphylococcus aureus	15,5	Illumina	ampliseq	V3V4	4	15
D6300	Staphylococcus aureus	15,5	Illumina	TRANA	V3V4	4	14.1
D6300	Staphylococcus aureus	15,5	Zymo	ampliseq	V3V4	5	12.9
D6300	Staphylococcus aureus	15,5	Zymo	ampliseq	V1V2	6	13.3
D6300	Staphylococcus aureus	15,5	Zymo	TRANA	V1V2	6	16
D6300	Staphylococcus aureus	15,5	Zymo	TRANA	V3V4	5	11.6
D6300	Staphylococcus aureus	15,5	Illumina	ampliseq	V3V4	7	15.4
D6300	Staphylococcus aureus	15,5	Illumina	TRANA	V3V4	7	14.6
D6300	Staphylococcus aureus	15,5	Zymo	ampliseq	V3V4	8	12.9
D6300	Staphylococcus aureus	15,5	Zymo	ampliseq	V1V2	9	11.9
D6300	Staphylococcus aureus	15,5	Zymo	TRANA	V1V2	9	14.2
D6300	Staphylococcus aureus	15,5	Zymo	TRANA	V3V4	8	11.8
D6300	Staphylococcus aureus	15,5	Illumina	ampliseq	V3V4	10	17.3
D6300	Staphylococcus aureus	15,5	Illumina	TRANA	V3V4	10	16.7
D6300	Staphylococcus aureus	15,5	Zymo	ampliseq	V3V4	11	13.9
D6300	Staphylococcus aureus	15,5	Zymo	ampliseq	V1V2	12	14.2
D6300	Staphylococcus aureus	15,5	Zymo	TRANA	V1V2	12	17.4
D6300	Staphylococcus aureus	15,5	Zymo	TRANA	V3V4	11	13.3
D6331	Akkermansia muciniphila	0,97	Illumina	ampliseq	V3V4	13	1.76
D6331	Akkermansia muciniphila	0,97	Illumina	TRANA	V3V4	13	2.3
D6331	Akkermansia muciniphila	0,97	Zymo	ampliseq	V3V4	14	0.89
D6331	Akkermansia muciniphila	0,97	Zymo	ampliseq	V1V2	15	0.36
D6331	Akkermansia muciniphila	0,97	Zymo	TRANA	V1V2	15	0.84
D6331	Akkermansia muciniphila	0,97	Zymo	TRANA	V3V4	14	1.12
D6331	Akkermansia muciniphila	0,97	Illumina	ampliseq	V3V4	16	2.34
D6331	Akkermansia muciniphila	0,97	Illumina	TRANA	V3V4	16	2.69
D6331	Akkermansia muciniphila	0,97	Zymo	ampliseq	V3V4	17	1.38
D6331	Akkermansia muciniphila	0,97	Zymo	ampliseq	V1V2	18	0.42
D6331	Akkermansia muciniphila	0,97	Zymo	TRANA	V1V2	18	1.04
D6331	Akkermansia muciniphila	0,97	Zymo	TRANA	V3V4	17	1.7
D6331	Akkermansia muciniphila	0,97	Illumina	ampliseq	V3V4	19	2.48
D6331	Akkermansia muciniphila	0,97	Illumina	TRANA	V3V4	19	3.5
D6331	Akkermansia muciniphila	0,97	Zymo	ampliseq	V3V4	20	0.94
D6331	Akkermansia muciniphila	0,97	Zymo	TRANA	V3V4	20	1.31
D6331	Akkermansia muciniphila	0,97	Illumina	ampliseq	V3V4	21	1.97
D6331	Akkermansia muciniphila	0,97	Illumina	TRANA	V3V4	21	3
D6331	Akkermansia muciniphila	0,97	Zymo	ampliseq	V3V4	22	0.65
D6331	Akkermansia muciniphila	0,97	Zymo	ampliseq	V1V2	23	0.57
D6331	Akkermansia muciniphila	0,97	Zymo	TRANA	V1V2	23	1.26
D6331	Akkermansia muciniphila	0,97	Zymo	TRANA	V3V4	22	1.22
D6331	Akkermansia muciniphila	0,97	Illumina	ampliseq	V3V4	24	2.22
D6331	Akkermansia muciniphila	0,97	Illumina	TRANA	V3V4	24	3.06
D6331	Akkermansia muciniphila	0,97	Zymo	ampliseq	V3V4	25	0.62
D6331	Akkermansia muciniphila	0,97	Zymo	ampliseq	V1V2	26	0.63
D6331	Akkermansia muciniphila	0,97	Zymo	TRANA	V1V2	26	1.37
D6331	Akkermansia muciniphila	0,97	Zymo	TRANA	V3V4	25	1.2
D6331	Bacteroides fragilis	9,94	Illumina	ampliseq	V3V4	13	12.34
D6331	Bacteroides fragilis	9,94	Illumina	TRANA	V3V4	13	12.22
D6331	Bacteroides fragilis	9,94	Zymo	ampliseq	V3V4	14	3.85
D6331	Bacteroides fragilis	9,94	Zymo	ampliseq	V1V2	15	13.32
D6331	Bacteroides fragilis	9,94	Zymo	TRANA	V1V2	15	13.11
D6331	Bacteroides fragilis	9,94	Zymo	TRANA	V3V4	14	3.74
D6331	Bacteroides fragilis	9,94	Illumina	ampliseq	V3V4	16	13.55
D6331	Bacteroides fragilis	9,94	Illumina	TRANA	V3V4	16	13.25
D6331	Bacteroides fragilis	9,94	Zymo	ampliseq	V3V4	17	8.49
D6331	Bacteroides fragilis	9,94	Zymo	ampliseq	V1V2	18	14.38
D6331	Bacteroides fragilis	9,94	Zymo	TRANA	V1V2	18	14.07
D6331	Bacteroides fragilis	9,94	Zymo	TRANA	V3V4	17	8.27
D6331	Bacteroides fragilis	9,94	Illumina	ampliseq	V3V4	19	12.7
D6331	Bacteroides fragilis	9,94	Illumina	TRANA	V3V4	19	12.49
D6331	Bacteroides fragilis	9,94	Zymo	ampliseq	V3V4	20	3.81
D6331	Bacteroides fragilis	9,94	Zymo	TRANA	V3V4	20	3.62
D6331	Bacteroides fragilis	9,94	Illumina	ampliseq	V3V4	21	13.82
D6331	Bacteroides fragilis	9,94	Illumina	TRANA	V3V4	21	13.19
D6331	Bacteroides fragilis	9,94	Zymo	ampliseq	V3V4	22	4.42
D6331	Bacteroides fragilis	9,94	Zymo	ampliseq	V1V2	23	12.8
D6331	Bacteroides fragilis	9,94	Zymo	TRANA	V1V2	23	12.7
D6331	Bacteroides fragilis	9,94	Zymo	TRANA	V3V4	22	4.13
D6331	Bacteroides fragilis	9,94	Illumina	ampliseq	V3V4	24	10.26
D6331	Bacteroides fragilis	9,94	Illumina	TRANA	V3V4	24	9.89
D6331	Bacteroides fragilis	9,94	Zymo	ampliseq	V3V4	25	2.5
D6331	Bacteroides fragilis	9,94	Zymo	ampliseq	V1V2	26	7.56
D6331	Bacteroides fragilis	9,94	Zymo	TRANA	V1V2	26	7.46
D6331	Bacteroides fragilis	9,94	Zymo	TRANA	V3V4	25	2.41
D6331	Bifidobacterium adolescentis	8,78	Illumina	ampliseq	V3V4	13	9.64
D6331	Bifidobacterium adolescentis	8,78	Illumina	TRANA	V3V4	13	8.98
D6331	Bifidobacterium adolescentis	8,78	Zymo	ampliseq	V3V4	14	16.28
D6331	Bifidobacterium adolescentis	8,78	Zymo	ampliseq	V1V2	15	14.87
D6331	Bifidobacterium adolescentis	8,78	Zymo	TRANA	V1V2	15	14.5
D6331	Bifidobacterium adolescentis	8,78	Zymo	TRANA	V3V4	14	15.05
D6331	Bifidobacterium adolescentis	8,78	Illumina	ampliseq	V3V4	16	7.96
D6331	Bifidobacterium adolescentis	8,78	Illumina	TRANA	V3V4	16	7.5
D6331	Bifidobacterium adolescentis	8,78	Zymo	ampliseq	V3V4	17	11.29
D6331	Bifidobacterium adolescentis	8,78	Zymo	ampliseq	V1V2	18	11.9
D6331	Bifidobacterium adolescentis	8,78	Zymo	TRANA	V1V2	18	11.68
D6331	Bifidobacterium adolescentis	8,78	Zymo	TRANA	V3V4	17	10.54
D6331	Bifidobacterium adolescentis	8,78	Illumina	ampliseq	V3V4	19	7.2
D6331	Bifidobacterium adolescentis	8,78	Illumina	TRANA	V3V4	19	6.7
D6331	Bifidobacterium adolescentis	8,78	Zymo	ampliseq	V3V4	20	12.77
D6331	Bifidobacterium adolescentis	8,78	Zymo	TRANA	V3V4	20	11.75
D6331	Bifidobacterium adolescentis	8,78	Illumina	ampliseq	V3V4	21	7.1
D6331	Bifidobacterium adolescentis	8,78	Illumina	TRANA	V3V4	21	6.72
D6331	Bifidobacterium adolescentis	8,78	Zymo	ampliseq	V3V4	22	16.29
D6331	Bifidobacterium adolescentis	8,78	Zymo	ampliseq	V1V2	23	15.04
D6331	Bifidobacterium adolescentis	8,78	Zymo	TRANA	V1V2	23	14.06
D6331	Bifidobacterium adolescentis	8,78	Zymo	TRANA	V3V4	22	14.51
D6331	Bifidobacterium adolescentis	8,78	Illumina	ampliseq	V3V4	24	20.41
D6331	Bifidobacterium adolescentis	8,78	Illumina	TRANA	V3V4	24	19.02
D6331	Bifidobacterium adolescentis	8,78	Zymo	ampliseq	V3V4	25	42.29
D6331	Bifidobacterium adolescentis	8,78	Zymo	ampliseq	V1V2	26	38.89
D6331	Bifidobacterium adolescentis	8,78	Zymo	TRANA	V1V2	26	36.93
D6331	Bifidobacterium adolescentis	8,78	Zymo	TRANA	V3V4	25	37.77
D6331	Clostridioides difficile	2,62	Illumina	ampliseq	V3V4	13	2.47
D6331	Clostridioides difficile	2,62	Illumina	TRANA	V3V4	13	2.45
D6331	Clostridioides difficile	2,62	Zymo	ampliseq	V3V4	14	3.72
D6331	Clostridioides difficile	2,62	Zymo	ampliseq	V1V2	15	2.98
D6331	Clostridioides difficile	2,62	Zymo	TRANA	V1V2	15	2.92
D6331	Clostridioides difficile	2,62	Zymo	TRANA	V3V4	14	3.85
D6331	Clostridioides difficile	2,62	Illumina	ampliseq	V3V4	16	3.27
D6331	Clostridioides difficile	2,62	Illumina	TRANA	V3V4	16	3.38
D6331	Clostridioides difficile	2,62	Zymo	ampliseq	V3V4	17	4.18
D6331	Clostridioides difficile	2,62	Zymo	ampliseq	V1V2	18	4.94
D6331	Clostridioides difficile	2,62	Zymo	TRANA	V1V2	18	4.84
D6331	Clostridioides difficile	2,62	Zymo	TRANA	V3V4	17	4.43
D6331	Clostridioides difficile	2,62	Illumina	ampliseq	V3V4	19	3.52
D6331	Clostridioides difficile	2,62	Illumina	TRANA	V3V4	19	3.49
D6331	Clostridioides difficile	2,62	Zymo	ampliseq	V3V4	20	5.25
D6331	Clostridioides difficile	2,62	Zymo	TRANA	V3V4	20	5.44
D6331	Clostridioides difficile	2,62	Illumina	ampliseq	V3V4	21	3.51
D6331	Clostridioides difficile	2,62	Illumina	TRANA	V3V4	21	3.59
D6331	Clostridioides difficile	2,62	Zymo	ampliseq	V3V4	22	5.95
D6331	Clostridioides difficile	2,62	Zymo	ampliseq	V1V2	23	4.52
D6331	Clostridioides difficile	2,62	Zymo	TRANA	V1V2	23	4.29
D6331	Clostridioides difficile	2,62	Zymo	TRANA	V3V4	22	6.24
D6331	Clostridioides difficile	2,62	Illumina	ampliseq	V3V4	24	2.35
D6331	Clostridioides difficile	2,62	Illumina	TRANA	V3V4	24	2.34
D6331	Clostridioides difficile	2,62	Zymo	ampliseq	V3V4	25	2.82
D6331	Clostridioides difficile	2,62	Zymo	ampliseq	V1V2	26	1.93
D6331	Clostridioides difficile	2,62	Zymo	TRANA	V1V2	26	1.87
D6331	Clostridioides difficile	2,62	Zymo	TRANA	V3V4	25	3.09
D6331	Clostridium perfringens	0,0002	Illumina	ampliseq	V3V4	13	0
D6331	Clostridium perfringens	0,0002	Illumina	TRANA	V3V4	13	0
D6331	Clostridium perfringens	0,0002	Zymo	ampliseq	V3V4	14	0.0003
D6331	Clostridium perfringens	0,0002	Zymo	ampliseq	V1V2	15	0
D6331	Clostridium perfringens	0,0002	Zymo	TRANA	V1V2	15	0
D6331	Clostridium perfringens	0,0002	Zymo	TRANA	V3V4	14	0
D6331	Clostridium perfringens	0,0002	Illumina	ampliseq	V3V4	16	0
D6331	Clostridium perfringens	0,0002	Illumina	TRANA	V3V4	16	0
D6331	Clostridium perfringens	0,0002	Zymo	ampliseq	V3V4	17	0.0002
D6331	Clostridium perfringens	0,0002	Zymo	ampliseq	V1V2	18	0
D6331	Clostridium perfringens	0,0002	Zymo	TRANA	V1V2	18	0
D6331	Clostridium perfringens	0,0002	Zymo	TRANA	V3V4	17	0.0006
D6331	Clostridium perfringens	0,0002	Illumina	ampliseq	V3V4	19	0
D6331	Clostridium perfringens	0,0002	Illumina	TRANA	V3V4	19	0
D6331	Clostridium perfringens	0,0002	Zymo	ampliseq	V3V4	20	0.0005
D6331	Clostridium perfringens	0,0002	Zymo	TRANA	V3V4	20	0
D6331	Clostridium perfringens	0,0002	Illumina	ampliseq	V3V4	21	0
D6331	Clostridium perfringens	0,0002	Illumina	TRANA	V3V4	21	0
D6331	Clostridium perfringens	0,0002	Zymo	ampliseq	V3V4	22	0.0005
D6331	Clostridium perfringens	0,0002	Zymo	ampliseq	V1V2	23	0
D6331	Clostridium perfringens	0,0002	Zymo	TRANA	V1V2	23	0
D6331	Clostridium perfringens	0,0002	Zymo	TRANA	V3V4	22	0
D6331	Clostridium perfringens	0,0002	Illumina	ampliseq	V3V4	24	0
D6331	Clostridium perfringens	0,0002	Illumina	TRANA	V3V4	24	0
D6331	Clostridium perfringens	0,0002	Zymo	ampliseq	V3V4	25	0.0004
D6331	Clostridium perfringens	0,0002	Zymo	ampliseq	V1V2	26	0
D6331	Clostridium perfringens	0,0002	Zymo	TRANA	V1V2	26	0
D6331	Clostridium perfringens	0,0002	Zymo	TRANA	V3V4	25	0
D6331	Enterococcus faecalis	0,0009	Illumina	ampliseq	V3V4	13	0
D6331	Enterococcus faecalis	0,0009	Illumina	TRANA	V3V4	13	0
D6331	Enterococcus faecalis	0,0009	Zymo	ampliseq	V3V4	14	0.0003
D6331	Enterococcus faecalis	0,0009	Zymo	ampliseq	V1V2	15	0
D6331	Enterococcus faecalis	0,0009	Zymo	TRANA	V1V2	15	0
D6331	Enterococcus faecalis	0,0009	Zymo	TRANA	V3V4	14	0
D6331	Enterococcus faecalis	0,0009	Illumina	ampliseq	V3V4	16	0.0009
D6331	Enterococcus faecalis	0,0009	Illumina	TRANA	V3V4	16	0
D6331	Enterococcus faecalis	0,0009	Zymo	ampliseq	V3V4	17	0.0006
D6331	Enterococcus faecalis	0,0009	Zymo	ampliseq	V1V2	18	0
D6331	Enterococcus faecalis	0,0009	Zymo	TRANA	V1V2	18	0
D6331	Enterococcus faecalis	0,0009	Zymo	TRANA	V3V4	17	0.0008
D6331	Enterococcus faecalis	0,0009	Illumina	ampliseq	V3V4	19	0.0013
D6331	Enterococcus faecalis	0,0009	Illumina	TRANA	V3V4	19	0.001
D6331	Enterococcus faecalis	0,0009	Zymo	ampliseq	V3V4	20	0.0004
D6331	Enterococcus faecalis	0,0009	Zymo	TRANA	V3V4	20	0
D6331	Enterococcus faecalis	0,0009	Illumina	ampliseq	V3V4	21	0.001
D6331	Enterococcus faecalis	0,0009	Illumina	TRANA	V3V4	21	0.001
D6331	Enterococcus faecalis	0,0009	Zymo	ampliseq	V3V4	22	0.001
D6331	Enterococcus faecalis	0,0009	Zymo	ampliseq	V1V2	23	0.0013
D6331	Enterococcus faecalis	0,0009	Zymo	TRANA	V1V2	23	0
D6331	Enterococcus faecalis	0,0009	Zymo	TRANA	V3V4	22	0
D6331	Enterococcus faecalis	0,0009	Illumina	ampliseq	V3V4	24	0.0007
D6331	Enterococcus faecalis	0,0009	Illumina	TRANA	V3V4	24	0
D6331	Enterococcus faecalis	0,0009	Zymo	ampliseq	V3V4	25	0.0008
D6331	Enterococcus faecalis	0,0009	Zymo	ampliseq	V1V2	26	0
D6331	Enterococcus faecalis	0,0009	Zymo	TRANA	V1V2	26	0
D6331	Enterococcus faecalis	0,0009	Zymo	TRANA	V3V4	25	0.001
D6331	Escherichia|Escherichia-Shigella coli	12,12	Illumina	ampliseq	V3V4	13	7.16
D6331	Escherichia|Escherichia-Shigella coli	12,12	Illumina	TRANA	V3V4	13	6.66
D6331	Escherichia|Escherichia-Shigella coli	12,12	Zymo	ampliseq	V3V4	14	7.34
D6331	Escherichia|Escherichia-Shigella coli	12,12	Zymo	ampliseq	V1V2	15	2.89
D6331	Escherichia|Escherichia-Shigella coli	12,12	Zymo	TRANA	V1V2	15	5.86
D6331	Escherichia|Escherichia-Shigella coli	12,12	Zymo	TRANA	V3V4	14	6.7
D6331	Escherichia|Escherichia-Shigella coli	12,12	Illumina	ampliseq	V3V4	16	9.55
D6331	Escherichia|Escherichia-Shigella coli	12,12	Illumina	TRANA	V3V4	16	8.43
D6331	Escherichia|Escherichia-Shigella coli	12,12	Zymo	ampliseq	V3V4	17	11.54
D6331	Escherichia|Escherichia-Shigella coli	12,12	Zymo	ampliseq	V1V2	18	4.18
D6331	Escherichia|Escherichia-Shigella coli	12,12	Zymo	TRANA	V1V2	18	8.53
D6331	Escherichia|Escherichia-Shigella coli	12,12	Zymo	TRANA	V3V4	17	10.09
D6331	Escherichia|Escherichia-Shigella coli	12,12	Illumina	ampliseq	V3V4	19	8.67
D6331	Escherichia|Escherichia-Shigella coli	12,12	Illumina	TRANA	V3V4	19	7.99
D6331	Escherichia|Escherichia-Shigella coli	12,12	Zymo	ampliseq	V3V4	20	10.48
D6331	Escherichia|Escherichia-Shigella coli	12,12	Zymo	TRANA	V3V4	20	9.35
D6331	Escherichia|Escherichia-Shigella coli	12,12	Illumina	ampliseq	V3V4	21	9.6
D6331	Escherichia|Escherichia-Shigella coli	12,12	Illumina	TRANA	V3V4	21	8.37
D6331	Escherichia|Escherichia-Shigella coli	12,12	Zymo	ampliseq	V3V4	22	9.79
D6331	Escherichia|Escherichia-Shigella coli	12,12	Zymo	ampliseq	V1V2	23	5.32
D6331	Escherichia|Escherichia-Shigella coli	12,12	Zymo	TRANA	V1V2	23	11.03
D6331	Escherichia|Escherichia-Shigella coli	12,12	Zymo	TRANA	V3V4	22	9.88
D6331	Escherichia|Escherichia-Shigella coli	12,12	Illumina	ampliseq	V3V4	24	6.34
D6331	Escherichia|Escherichia-Shigella coli	12,12	Illumina	TRANA	V3V4	24	5.61
D6331	Escherichia|Escherichia-Shigella coli	12,12	Zymo	ampliseq	V3V4	25	4.19
D6331	Escherichia|Escherichia-Shigella coli	12,12	Zymo	ampliseq	V1V2	26	2.71
D6331	Escherichia|Escherichia-Shigella coli	12,12	Zymo	TRANA	V1V2	26	5.43
D6331	Escherichia|Escherichia-Shigella coli	12,12	Zymo	TRANA	V3V4	25	4.5
D6331	Faecalibacterium prausnitzii	17,63	Illumina	ampliseq	V3V4	13	19.65
D6331	Faecalibacterium prausnitzii	17,63	Illumina	TRANA	V3V4	13	19.55
D6331	Faecalibacterium prausnitzii	17,63	Zymo	ampliseq	V3V4	14	28.67
D6331	Faecalibacterium prausnitzii	17,63	Zymo	ampliseq	V1V2	15	0
D6331	Faecalibacterium prausnitzii	17,63	Zymo	TRANA	V1V2	15	25.46
D6331	Faecalibacterium prausnitzii	17,63	Zymo	TRANA	V3V4	14	28.15
D6331	Faecalibacterium prausnitzii	17,63	Illumina	ampliseq	V3V4	16	15.14
D6331	Faecalibacterium prausnitzii	17,63	Illumina	TRANA	V3V4	16	14.7
D6331	Faecalibacterium prausnitzii	17,63	Zymo	ampliseq	V3V4	17	19.27
D6331	Faecalibacterium prausnitzii	17,63	Zymo	ampliseq	V1V2	18	0
D6331	Faecalibacterium prausnitzii	17,63	Zymo	TRANA	V1V2	18	19.18
D6331	Faecalibacterium prausnitzii	17,63	Zymo	TRANA	V3V4	17	18.73
D6331	Faecalibacterium prausnitzii	17,63	Illumina	ampliseq	V3V4	19	15.33
D6331	Faecalibacterium prausnitzii	17,63	Illumina	TRANA	V3V4	19	15.02
D6331	Faecalibacterium prausnitzii	17,63	Zymo	ampliseq	V3V4	20	23.39
D6331	Faecalibacterium prausnitzii	17,63	Zymo	TRANA	V3V4	20	22.68
D6331	Faecalibacterium prausnitzii	17,63	Illumina	ampliseq	V3V4	21	14.67
D6331	Faecalibacterium prausnitzii	17,63	Illumina	TRANA	V3V4	21	14.4
D6331	Faecalibacterium prausnitzii	17,63	Zymo	ampliseq	V3V4	22	27.2
D6331	Faecalibacterium prausnitzii	17,63	Zymo	ampliseq	V1V2	23	0
D6331	Faecalibacterium prausnitzii	17,63	Zymo	TRANA	V1V2	23	22.01
D6331	Faecalibacterium prausnitzii	17,63	Zymo	TRANA	V3V4	22	25.61
D6331	Faecalibacterium prausnitzii	17,63	Illumina	ampliseq	V3V4	24	19
D6331	Faecalibacterium prausnitzii	17,63	Illumina	TRANA	V3V4	24	18.84
D6331	Faecalibacterium prausnitzii	17,63	Zymo	ampliseq	V3V4	25	27.72
D6331	Faecalibacterium prausnitzii	17,63	Zymo	ampliseq	V1V2	26	0
D6331	Faecalibacterium prausnitzii	17,63	Zymo	TRANA	V1V2	26	27.64
D6331	Faecalibacterium prausnitzii	17,63	Zymo	TRANA	V3V4	25	27
D6331	Fusobacterium nucleatum	7,49	Illumina	ampliseq	V3V4	13	7.7
D6331	Fusobacterium nucleatum	7,49	Illumina	TRANA	V3V4	13	6.13
D6331	Fusobacterium nucleatum	7,49	Zymo	ampliseq	V3V4	14	7.02
D6331	Fusobacterium nucleatum	7,49	Zymo	ampliseq	V1V2	15	5.46
D6331	Fusobacterium nucleatum	7,49	Zymo	TRANA	V1V2	15	6.77
D6331	Fusobacterium nucleatum	7,49	Zymo	TRANA	V3V4	14	5.7
D6331	Fusobacterium nucleatum	7,49	Illumina	ampliseq	V3V4	16	8.83
D6331	Fusobacterium nucleatum	7,49	Illumina	TRANA	V3V4	16	6.97
D6331	Fusobacterium nucleatum	7,49	Zymo	ampliseq	V3V4	17	8.03
D6331	Fusobacterium nucleatum	7,49	Zymo	ampliseq	V1V2	18	6.46
D6331	Fusobacterium nucleatum	7,49	Zymo	TRANA	V1V2	18	8.16
D6331	Fusobacterium nucleatum	7,49	Zymo	TRANA	V3V4	17	6.45
D6331	Fusobacterium nucleatum	7,49	Illumina	ampliseq	V3V4	19	9.33
D6331	Fusobacterium nucleatum	7,49	Illumina	TRANA	V3V4	19	7.45
D6331	Fusobacterium nucleatum	7,49	Zymo	ampliseq	V3V4	20	7.81
D6331	Fusobacterium nucleatum	7,49	Zymo	TRANA	V3V4	20	6.37
D6331	Fusobacterium nucleatum	7,49	Illumina	ampliseq	V3V4	21	9.78
D6331	Fusobacterium nucleatum	7,49	Illumina	TRANA	V3V4	21	7.84
D6331	Fusobacterium nucleatum	7,49	Zymo	ampliseq	V3V4	22	5.7
D6331	Fusobacterium nucleatum	7,49	Zymo	ampliseq	V1V2	23	4.11
D6331	Fusobacterium nucleatum	7,49	Zymo	TRANA	V1V2	23	5.1
D6331	Fusobacterium nucleatum	7,49	Zymo	TRANA	V3V4	22	4.92
D6331	Fusobacterium nucleatum	7,49	Illumina	ampliseq	V3V4	24	7.51
D6331	Fusobacterium nucleatum	7,49	Illumina	TRANA	V3V4	24	5.95
D6331	Fusobacterium nucleatum	7,49	Zymo	ampliseq	V3V4	25	3.71
D6331	Fusobacterium nucleatum	7,49	Zymo	ampliseq	V1V2	26	2.55
D6331	Fusobacterium nucleatum	7,49	Zymo	TRANA	V1V2	26	3.24
D6331	Fusobacterium nucleatum	7,49	Zymo	TRANA	V3V4	25	3.24
D6331	Limosilactobacillus fermentum	9,63	Illumina	ampliseq	V3V4	13	0
D6331	Limosilactobacillus fermentum	9,63	Illumina	TRANA	V3V4	13	5.4
D6331	Limosilactobacillus fermentum	9,63	Zymo	ampliseq	V3V4	14	0
D6331	Limosilactobacillus fermentum	9,63	Zymo	ampliseq	V1V2	15	0
D6331	Limosilactobacillus fermentum	9,63	Zymo	TRANA	V1V2	15	5.81
D6331	Limosilactobacillus fermentum	9,63	Zymo	TRANA	V3V4	14	6.87
D6331	Limosilactobacillus fermentum	9,63	Illumina	ampliseq	V3V4	16	0
D6331	Limosilactobacillus fermentum	9,63	Illumina	TRANA	V3V4	16	6.75
D6331	Limosilactobacillus fermentum	9,63	Zymo	ampliseq	V3V4	17	0
D6331	Limosilactobacillus fermentum	9,63	Zymo	ampliseq	V1V2	18	0
D6331	Limosilactobacillus fermentum	9,63	Zymo	TRANA	V1V2	18	4.81
D6331	Limosilactobacillus fermentum	9,63	Zymo	TRANA	V3V4	17	5.34
D6331	Limosilactobacillus fermentum	9,63	Illumina	ampliseq	V3V4	19	0
D6331	Limosilactobacillus fermentum	9,63	Illumina	TRANA	V3V4	19	6.4
D6331	Limosilactobacillus fermentum	9,63	Zymo	ampliseq	V3V4	20	0
D6331	Limosilactobacillus fermentum	9,63	Zymo	TRANA	V3V4	20	7.23
D6331	Limosilactobacillus fermentum	9,63	Illumina	ampliseq	V3V4	21	0
D6331	Limosilactobacillus fermentum	9,63	Illumina	TRANA	V3V4	21	7.8
D6331	Limosilactobacillus fermentum	9,63	Zymo	ampliseq	V3V4	22	0
D6331	Limosilactobacillus fermentum	9,63	Zymo	ampliseq	V1V2	23	0
D6331	Limosilactobacillus fermentum	9,63	Zymo	TRANA	V1V2	23	7.06
D6331	Limosilactobacillus fermentum	9,63	Zymo	TRANA	V3V4	22	8.15
D6331	Limosilactobacillus fermentum	9,63	Illumina	ampliseq	V3V4	24	0
D6331	Limosilactobacillus fermentum	9,63	Illumina	TRANA	V3V4	24	5.27
D6331	Limosilactobacillus fermentum	9,63	Zymo	ampliseq	V3V4	25	0
D6331	Limosilactobacillus fermentum	9,63	Zymo	ampliseq	V1V2	26	0
D6331	Limosilactobacillus fermentum	9,63	Zymo	TRANA	V1V2	26	4.24
D6331	Limosilactobacillus fermentum	9,63	Zymo	TRANA	V3V4	25	4.5
D6331	Methanobrevibacter smithii	0,066	Illumina	ampliseq	V3V4	13	0.002
D6331	Methanobrevibacter smithii	0,066	Illumina	TRANA	V3V4	13	0.002
D6331	Methanobrevibacter smithii	0,066	Zymo	ampliseq	V3V4	14	0.07
D6331	Methanobrevibacter smithii	0,066	Zymo	ampliseq	V1V2	15	0
D6331	Methanobrevibacter smithii	0,066	Zymo	TRANA	V1V2	15	0
D6331	Methanobrevibacter smithii	0,066	Zymo	TRANA	V3V4	14	0.065
D6331	Methanobrevibacter smithii	0,066	Illumina	ampliseq	V3V4	16	0.02
D6331	Methanobrevibacter smithii	0,066	Illumina	TRANA	V3V4	16	0.019
D6331	Methanobrevibacter smithii	0,066	Zymo	ampliseq	V3V4	17	0.109
D6331	Methanobrevibacter smithii	0,066	Zymo	ampliseq	V1V2	18	0
D6331	Methanobrevibacter smithii	0,066	Zymo	TRANA	V1V2	18	0
D6331	Methanobrevibacter smithii	0,066	Zymo	TRANA	V3V4	17	0.108
D6331	Methanobrevibacter smithii	0,066	Illumina	ampliseq	V3V4	19	0.009
D6331	Methanobrevibacter smithii	0,066	Illumina	TRANA	V3V4	19	0.009
D6331	Methanobrevibacter smithii	0,066	Zymo	ampliseq	V3V4	20	0.103
D6331	Methanobrevibacter smithii	0,066	Zymo	TRANA	V3V4	20	0.099
D6331	Methanobrevibacter smithii	0,066	Illumina	ampliseq	V3V4	21	0.027
D6331	Methanobrevibacter smithii	0,066	Illumina	TRANA	V3V4	21	0.024
D6331	Methanobrevibacter smithii	0,066	Zymo	ampliseq	V3V4	22	0.1
D6331	Methanobrevibacter smithii	0,066	Zymo	ampliseq	V1V2	23	0
D6331	Methanobrevibacter smithii	0,066	Zymo	TRANA	V1V2	23	0
D6331	Methanobrevibacter smithii	0,066	Zymo	TRANA	V3V4	22	0.09
D6331	Methanobrevibacter smithii	0,066	Illumina	ampliseq	V3V4	24	0.007
D6331	Methanobrevibacter smithii	0,066	Illumina	TRANA	V3V4	24	0.006
D6331	Methanobrevibacter smithii	0,066	Zymo	ampliseq	V3V4	25	0.044
D6331	Methanobrevibacter smithii	0,066	Zymo	ampliseq	V1V2	26	0
D6331	Methanobrevibacter smithii	0,066	Zymo	TRANA	V1V2	26	0
D6331	Methanobrevibacter smithii	0,066	Zymo	TRANA	V3V4	25	0.043
D6331	Prevotella corporis	4,98	Illumina	ampliseq	V3V4	13	3.51
D6331	Prevotella corporis	4,98	Illumina	TRANA	V3V4	13	3.51
D6331	Prevotella corporis	4,98	Zymo	ampliseq	V3V4	14	3.12
D6331	Prevotella corporis	4,98	Zymo	ampliseq	V1V2	15	4.07
D6331	Prevotella corporis	4,98	Zymo	TRANA	V1V2	15	4
D6331	Prevotella corporis	4,98	Zymo	TRANA	V3V4	14	3.12
D6331	Prevotella corporis	4,98	Illumina	ampliseq	V3V4	16	6.71
D6331	Prevotella corporis	4,98	Illumina	TRANA	V3V4	16	6.61
D6331	Prevotella corporis	4,98	Zymo	ampliseq	V3V4	17	4.79
D6331	Prevotella corporis	4,98	Zymo	ampliseq	V1V2	18	6.55
D6331	Prevotella corporis	4,98	Zymo	TRANA	V1V2	18	6.47
D6331	Prevotella corporis	4,98	Zymo	TRANA	V3V4	17	4.71
D6331	Prevotella corporis	4,98	Illumina	ampliseq	V3V4	19	6.17
D6331	Prevotella corporis	4,98	Illumina	TRANA	V3V4	19	6.11
D6331	Prevotella corporis	4,98	Zymo	ampliseq	V3V4	20	4.54
D6331	Prevotella corporis	4,98	Zymo	TRANA	V3V4	20	4.52
D6331	Prevotella corporis	4,98	Illumina	ampliseq	V3V4	21	6.44
D6331	Prevotella corporis	4,98	Illumina	TRANA	V3V4	21	6.37
D6331	Prevotella corporis	4,98	Zymo	ampliseq	V3V4	22	3.58
D6331	Prevotella corporis	4,98	Zymo	ampliseq	V1V2	23	6.97
D6331	Prevotella corporis	4,98	Zymo	TRANA	V1V2	23	6.68
D6331	Prevotella corporis	4,98	Zymo	TRANA	V3V4	22	3.62
D6331	Prevotella corporis	4,98	Illumina	ampliseq	V3V4	24	3.52
D6331	Prevotella corporis	4,98	Illumina	TRANA	V3V4	24	3.48
D6331	Prevotella corporis	4,98	Zymo	ampliseq	V3V4	25	1.78
D6331	Prevotella corporis	4,98	Zymo	ampliseq	V1V2	26	2.84
D6331	Prevotella corporis	4,98	Zymo	TRANA	V1V2	26	2.79
D6331	Prevotella corporis	4,98	Zymo	TRANA	V3V4	25	1.8
D6331	Roseburia hominis	9,89	Illumina	ampliseq	V3V4	13	10.51
D6331	Roseburia hominis	9,89	Illumina	TRANA	V3V4	13	10.58
D6331	Roseburia hominis	9,89	Zymo	ampliseq	V3V4	14	7.21
D6331	Roseburia hominis	9,89	Zymo	ampliseq	V1V2	15	8.83
D6331	Roseburia hominis	9,89	Zymo	TRANA	V1V2	15	8.87
D6331	Roseburia hominis	9,89	Zymo	TRANA	V3V4	14	7.41
D6331	Roseburia hominis	9,89	Illumina	ampliseq	V3V4	16	8.94
D6331	Roseburia hominis	9,89	Illumina	TRANA	V3V4	16	8.91
D6331	Roseburia hominis	9,89	Zymo	ampliseq	V3V4	17	5.94
D6331	Roseburia hominis	9,89	Zymo	ampliseq	V1V2	18	6.15
D6331	Roseburia hominis	9,89	Zymo	TRANA	V1V2	18	6.31
D6331	Roseburia hominis	9,89	Zymo	TRANA	V3V4	17	5.9
D6331	Roseburia hominis	9,89	Illumina	ampliseq	V3V4	19	8.22
D6331	Roseburia hominis	9,89	Illumina	TRANA	V3V4	19	8.29
D6331	Roseburia hominis	9,89	Zymo	ampliseq	V3V4	20	6.75
D6331	Roseburia hominis	9,89	Zymo	TRANA	V3V4	20	6.86
D6331	Roseburia hominis	9,89	Illumina	ampliseq	V3V4	21	8.36
D6331	Roseburia hominis	9,89	Illumina	TRANA	V3V4	21	8.43
D6331	Roseburia hominis	9,89	Zymo	ampliseq	V3V4	22	5.6
D6331	Roseburia hominis	9,89	Zymo	ampliseq	V1V2	23	4.47
D6331	Roseburia hominis	9,89	Zymo	TRANA	V1V2	23	4.43
D6331	Roseburia hominis	9,89	Zymo	TRANA	V3V4	22	6.09
D6331	Roseburia hominis	9,89	Illumina	ampliseq	V3V4	24	9.31
D6331	Roseburia hominis	9,89	Illumina	TRANA	V3V4	24	9.29
D6331	Roseburia hominis	9,89	Zymo	ampliseq	V3V4	25	3.72
D6331	Roseburia hominis	9,89	Zymo	ampliseq	V1V2	26	3.55
D6331	Roseburia hominis	9,89	Zymo	TRANA	V1V2	26	3.57
D6331	Roseburia hominis	9,89	Zymo	TRANA	V3V4	25	4.21
D6331	Salmonella enterica	0,009	Illumina	ampliseq	V3V4	13	0.006
D6331	Salmonella enterica	0,009	Illumina	TRANA	V3V4	13	0.011
D6331	Salmonella enterica	0,009	Zymo	ampliseq	V3V4	14	0.007
D6331	Salmonella enterica	0,009	Zymo	ampliseq	V1V2	15	0.012
D6331	Salmonella enterica	0,009	Zymo	TRANA	V1V2	15	0.016
D6331	Salmonella enterica	0,009	Zymo	TRANA	V3V4	14	0.015
D6331	Salmonella enterica	0,009	Illumina	ampliseq	V3V4	16	0.01
D6331	Salmonella enterica	0,009	Illumina	TRANA	V3V4	16	0.022
D6331	Salmonella enterica	0,009	Zymo	ampliseq	V3V4	17	0.009
D6331	Salmonella enterica	0,009	Zymo	ampliseq	V1V2	18	0.01
D6331	Salmonella enterica	0,009	Zymo	TRANA	V1V2	18	0.011
D6331	Salmonella enterica	0,009	Zymo	TRANA	V3V4	17	0.023
D6331	Salmonella enterica	0,009	Illumina	ampliseq	V3V4	19	0.011
D6331	Salmonella enterica	0,009	Illumina	TRANA	V3V4	19	0.018
D6331	Salmonella enterica	0,009	Zymo	ampliseq	V3V4	20	0.01
D6331	Salmonella enterica	0,009	Zymo	TRANA	V3V4	20	0.019
D6331	Salmonella enterica	0,009	Illumina	ampliseq	V3V4	21	0.01
D6331	Salmonella enterica	0,009	Illumina	TRANA	V3V4	21	0.017
D6331	Salmonella enterica	0,009	Zymo	ampliseq	V3V4	22	0.014
D6331	Salmonella enterica	0,009	Zymo	ampliseq	V1V2	23	0.012
D6331	Salmonella enterica	0,009	Zymo	TRANA	V1V2	23	0.023
D6331	Salmonella enterica	0,009	Zymo	TRANA	V3V4	22	0.029
D6331	Salmonella enterica	0,009	Illumina	ampliseq	V3V4	24	0.007
D6331	Salmonella enterica	0,009	Illumina	TRANA	V3V4	24	0.012
D6331	Salmonella enterica	0,009	Zymo	ampliseq	V3V4	25	0.005
D6331	Salmonella enterica	0,009	Zymo	ampliseq	V1V2	26	0.007
D6331	Salmonella enterica	0,009	Zymo	TRANA	V1V2	26	0.012
D6331	Salmonella enterica	0,009	Zymo	TRANA	V3V4	25	0.014
D6331	Veillonella rogosae	15,87	Illumina	ampliseq	V3V4	13	0
D6331	Veillonella rogosae	15,87	Illumina	TRANA	V3V4	13	4.4
D6331	Veillonella rogosae	15,87	Zymo	ampliseq	V3V4	14	0
D6331	Veillonella rogosae	15,87	Zymo	ampliseq	V1V2	15	0
D6331	Veillonella rogosae	15,87	Zymo	TRANA	V1V2	15	0
D6331	Veillonella rogosae	15,87	Zymo	TRANA	V3V4	14	3.33
D6331	Veillonella rogosae	15,87	Illumina	ampliseq	V3V4	16	0
D6331	Veillonella rogosae	15,87	Illumina	TRANA	V3V4	16	4.07
D6331	Veillonella rogosae	15,87	Zymo	ampliseq	V3V4	17	0
D6331	Veillonella rogosae	15,87	Zymo	ampliseq	V1V2	18	0
D6331	Veillonella rogosae	15,87	Zymo	TRANA	V1V2	18	0
D6331	Veillonella rogosae	15,87	Zymo	TRANA	V3V4	17	4.66
D6331	Veillonella rogosae	15,87	Illumina	ampliseq	V3V4	19	0
D6331	Veillonella rogosae	15,87	Illumina	TRANA	V3V4	19	4.56
D6331	Veillonella rogosae	15,87	Zymo	ampliseq	V3V4	20	0
D6331	Veillonella rogosae	15,87	Zymo	TRANA	V3V4	20	3.85
D6331	Veillonella rogosae	15,87	Illumina	ampliseq	V3V4	21	0
D6331	Veillonella rogosae	15,87	Illumina	TRANA	V3V4	21	3.91
D6331	Veillonella rogosae	15,87	Zymo	ampliseq	V3V4	22	0
D6331	Veillonella rogosae	15,87	Zymo	ampliseq	V1V2	23	0
D6331	Veillonella rogosae	15,87	Zymo	TRANA	V1V2	23	0.01
D6331	Veillonella rogosae	15,87	Zymo	TRANA	V3V4	22	2.59
D6331	Veillonella rogosae	15,87	Illumina	ampliseq	V3V4	24	0
D6331	Veillonella rogosae	15,87	Illumina	TRANA	V3V4	24	3.2
D6331	Veillonella rogosae	15,87	Zymo	ampliseq	V3V4	25	0
D6331	Veillonella rogosae	15,87	Zymo	ampliseq	V1V2	26	0
D6331	Veillonella rogosae	15,87	Zymo	TRANA	V1V2	26	0
D6331	Veillonella rogosae	15,87	Zymo	TRANA	V3V4	25	1.39
