# Supplementary material for: Comparison of library preparation protocols and bioinformatic pipelines in high-throughput 16S rRNA gene sequencing
Source: BMC Microbiol. 2026 Jul 1;26:580. doi: 10.1186/s12866-026-05344-6 (PMC13326092; doi:10.1186/s12866-026-05344-6)
Supplement: Supplementary file 2 — Supplementary Material 2: Additional file 2. Relative abundances of expected species and incorrectly assigned species within the expected genus for microbial standards D6300 and D6331 across library preparation protocols, bioinformatic pipelines, and 16S amplicon regions. For each genus, expected species and off-target species are reported separately, with off-target species contributing <1% collapsed prior to calculating mean relative abundances. [file 12866_2026_5344_MOESM2_ESM.xlsx]

## Sheet: Blad1
Supplementary Data 2. Relative abundances of expected species and incorrectly assigned species within the expected genus for microbial standards D6300 and D6331 across library preparation protocols, bioinformatic pipelines, and 16S amplicon regions. For each genus, expected species and off-target species are reported separately, with off-target species contributing <1% collapsed prior to calculat…
Standard	Genus	Species	Correctness	Illumina_V3V4_TRANA	Illumina_V3V4_nf-core/ampliseq	Zymo_V1V2_TRANA	Zymo_V1V2_nf-core/ampliseq	Zymo_V3V4_TRANA	Zymo_V3V4_nf-core/ampliseq
D6300	Bacillus	Bacillus halotolerans	Incorrect Species	4.56296	12.9996			5.36967	12.9901
D6300	Bacillus	Bacillus mojavensis	Incorrect Species	2.58376				3.05933
D6300	Bacillus	Bacillus subtilis	Correct Species	7.97629	0	9.72717	0	9.56349	0
D6300	Bacillus	Low-abundant (<1%)	Incorrect Species	0.0393061	0.371191	1.42725	0.0277484	0.102041	0.122884
D6300	Enterococcus	Enterococcus faecalis	Correct Species	8.17132	8.18965	8.58801	8.68625	7.73188	7.60762
D6300	Enterococcus	Low-abundant (<1%)	Incorrect Species	0.261993	0	0	0	0.52056	0
D6300	Escherichia|Escherichia-Shigella	Escherichia|Escherichia-Shigella coli	Correct Species	8.59568	9.11786	7.71031	2.57248	8.10995	8.48486
D6300	Escherichia|Escherichia-Shigella	Low-abundant (<1%)	Incorrect Species	0.333758	0.152526	0.0994856	0.490026	0.29235	0.055212
D6300	Limosilactobacillus	Limosilactobacillus fermentum	Correct Species	20.1626	0	19.0803	0	21.439	0
D6300	Limosilactobacillus	Low-abundant (<1%)	Incorrect Species	0	0.160699	0	0.00177414	0	0.200439
D6300	Listeria	Listeria ivanovii	Incorrect Species	1.23211				1.22699
D6300	Listeria	Listeria monocytogenes	Correct Species	11.3389	13.8489	16.6198	16.6439	11.4732	13.5683
D6300	Listeria	Low-abundant (<1%)	Incorrect Species	2.04591	0.122523	0.0112269	0	2.04292	0.132073
D6300	Pseudomonas	Low-abundant (<1%)	Incorrect Species	0.263822	0.00109494	0.127595	0.00065588	0.226676	0.00021462
D6300	Pseudomonas	Pseudomonas aeruginosa	Correct Species	4.33246	4.73772	2.97775	3.23047	3.40264	3.85961
D6300	Salmonella	Low-abundant (<1%)	Incorrect Species	0.081601	0.173133	0.0164838	0.00312304	0.106039	0.117543
D6300	Salmonella	Salmonella enterica	Correct Species	10.1582	9.27789	9.49209	9.70848	9.81006	8.8821
D6300	Staphylococcus	Low-abundant (<1%)	Incorrect Species	1.19641	0.0580936	0.0303578	0.0210127	1.31175	0.0266338
D6300	Staphylococcus	Staphylococcus aureus	Correct Species	15.0724	15.946	15.7798	13.0428	12.2395	13.1705
D6300	Bacillus	Bacillus intestinalis	Incorrect Species		1.53512				1.45551
D6300	Escherichia|Escherichia-Shigella	Escherichia|Escherichia-Shigella	Incorrect Species		1.55248				1.93816
D6300	Limosilactobacillus	Limosilactobacillus	Incorrect Species		20.2545		18.6354		22.7925
D6300	Salmonella	Salmonella	Incorrect Species		1.47949				1.89333
D6300	Bacillus	Bacillus atrophaeus	Incorrect Species			3.0866	10.907
D6300	Bacillus	Bacillus sp. JS	Incorrect Species			2.0409
D6300	Bacillus	Bacillus vallismortis	Incorrect Species			1.98111
D6300	Bacillus	Bacillus	Incorrect Species				7.4176		3.59439
D6300	Escherichia|Escherichia-Shigella	Escherichia|Escherichia-Shigella boydii	Incorrect Species				1.33031
D6300	Escherichia|Escherichia-Shigella	Escherichia|Escherichia-Shigella flexneri	Incorrect Species				1.46345
D6300	Escherichia|Escherichia-Shigella	Escherichia|Escherichia-Shigella sonnei	Incorrect Species				3.61954
D6300	Staphylococcus	Staphylococcus	Incorrect Species				2.45142
D6331	Akkermansia	Akkermansia muciniphila	Correct Species	2.91118	2.15502	1.12765	0.494763	1.31206	0.896368
D6331	Akkermansia	Low-abundant (<1%)	Incorrect Species	0	0	0	0	0	0
D6331	Bacteroides	Bacteroides fragilis	Correct Species	12.2076	12.5355	11.8327	12.0141	4.43252	4.61447
D6331	Bacteroides	Low-abundant (<1%)	Incorrect Species	0.00105818	0	0.00096401	0	0.0001148	0
D6331	Bifidobacterium	Bifidobacterium adolescentis	Correct Species	9.78485	10.4626	19.2915	20.1747	17.9249	19.785
D6331	Bifidobacterium	Bifidobacterium faecale	Incorrect Species	1.25958				2.49099
D6331	Bifidobacterium	Low-abundant (<1%)	Incorrect Species	0.408096	0	0.0206958	0.00049628	0.718571	4.7533e-05
D6331	Clostridioides	Clostridioides difficile	Correct Species	3.04772	3.02623	3.47766	3.59266	4.61176	4.3828
D6331	Clostridioides	Low-abundant (<1%)	Incorrect Species	0	0.00057067	0	0	0	4.2785e-05
D6331	Clostridium	Clostridium perfringens	Correct Species	0	0	0	0	0.00011875	0.00036773
D6331	Clostridium	Low-abundant (<1%)	Incorrect Species	0	0	0	0	0.00018123	0
D6331	Enterococcus	Enterococcus faecalis	Correct Species	0.00039931	0.00078984	0	0.00033086	0.00037153	0.00063487
D6331	Enterococcus	Low-abundant (<1%)	Incorrect Species	0	0	0	0	0	0
D6331	Escherichia|Escherichia-Shigella	Escherichia|Escherichia-Shigella coli	Correct Species	7.41255	8.26316	7.70831	3.77446	8.10483	8.66766
D6331	Escherichia|Escherichia-Shigella	Low-abundant (<1%)	Incorrect Species	0.276807	0.751676	0.024007	3.90479	0.287397	0.817916
D6331	Faecalibacterium	Faecalibacterium prausnitzii	Correct Species	16.5033	16.7575	23.5727	0	24.4339	25.2504
D6331	Faecalibacterium	Low-abundant (<1%)	Incorrect Species	0	0.0869931	0	0.0421375	0	0.0274662
D6331	Fusobacterium	Fusobacterium nucleatum	Correct Species	6.86635	8.62956	5.8176	4.64578	5.33555	6.45239
D6331	Fusobacterium	Fusobacterium simiae	Incorrect Species	1.74717				1.43573
D6331	Fusobacterium	Low-abundant (<1%)	Incorrect Species	0.0230452	0.00672286	0	0.188677	0.171173	0.00398605
D6331	Limosilactobacillus	Limosilactobacillus fermentum	Correct Species	6.32289	0	5.48029	0	6.41532	0
D6331	Limosilactobacillus	Low-abundant (<1%)	Incorrect Species	0	0.0360203	0	1.23345	0	0.0414197
D6331	Methanobrevibacter	Methanobrevibacter smithii	Correct Species	0.0120131	0.0129264	0	0	0.0809363	0.0853533
D6331	Prevotella	Low-abundant (<1%)	Incorrect Species	0	0	0.00697391	0	0	0
D6331	Prevotella	Prevotella corporis	Correct Species	5.21498	5.2722	4.98535	5.10866	3.55369	3.56122
D6331	Roseburia	Low-abundant (<1%)	Incorrect Species	0.00944956	0	0.0069893	0	0.00943335	0
D6331	Roseburia	Roseburia hominis	Correct Species	9.10192	9.06768	5.79538	5.7499	6.09351	5.84299
D6331	Salmonella	Low-abundant (<1%)	Incorrect Species	0	0	0	0	0	0.00036795
D6331	Salmonella	Salmonella enterica	Correct Species	0.0160062	0.00867204	0.0154545	0.0101499	0.0198238	0.00903989
D6331	Veillonella	Low-abundant (<1%)	Incorrect Species	0.070124	0.0761294	0.0346631	0.00095643	0.121643	0.0736984
D6331	Veillonella	Veillonella dispar	Incorrect Species	8.55443		3.61835		7.19309
D6331	Veillonella	Veillonella parvula	Incorrect Species	4.09941	3.97144	6.06417	4.88916	3.18073	2.89398
D6331	Veillonella	Veillonella rogosae	Correct Species	4.0272	0.00041854	0.00179095	0	3.16497	4.7637e-05
D6331	Limosilactobacillus	Limosilactobacillus	Incorrect Species		6.29059		4.30005		6.32703
D6331	Veillonella	Veillonella	Incorrect Species		12.5522		4.83447		9.96741
D6331	Escherichia|Escherichia-Shigella	Escherichia|Escherichia-Shigella flexneri	Incorrect Species				1.18877
D6331	Faecalibacterium	Faecalibacterium	Incorrect Species				22.6935
D6331	Fusobacterium	Fusobacterium	Incorrect Species				1.47344
D6331	Escherichia|Escherichia-Shigella	Escherichia|Escherichia-Shigella	Incorrect Species						1.47592
