# Supplementary material for: Comparison of library preparation protocols and bioinformatic pipelines in high-throughput 16S rRNA gene sequencing
Source: BMC Microbiol. 2026 Jul 1;26:580. doi: 10.1186/s12866-026-05344-6 (PMC13326092; doi:10.1186/s12866-026-05344-6)
Supplement: Supplementary file 3 — Supplementary Material 3: Additional file 3. Alpha diversity metrics (Shannon and Simpson indices) across sample types, library preparation protocols, bioinformatic pipelines, and 16S amplicon regions, including expected diversity of the microbial standards calculated from the manufacturer-specified composition. [file 12866_2026_5344_MOESM3_ESM.xlsx]

## Sheet: Sheet 1
Supplementary Data 3. Alpha diversity metrics (Shannon and Simpson indices) across sample types, library preparation protocols, bioinformatic pipelines, and 16S amplicon regions, including expected diversity of the microbial standards calculated from the manufacturer-specified composition.
Sample type	Protocol	Pipeline	Region	Metric	n	median	mean	sd	IQR
Biopsy	Illumina	TRANA	V3V4	Shannon	8	3.76309	3.83153	0.309412	0.488392
Biopsy	Illumina	TRANA	V3V4	Simpson	8	0.935047	0.934709	0.0327584	0.0552397
Biopsy	Illumina	nf-core/ampliseq	V3V4	Shannon	8	4.44119	4.39158	0.446827	0.268546
Biopsy	Illumina	nf-core/ampliseq	V3V4	Simpson	8	0.975202	0.962743	0.0288014	0.0157868
Biopsy	Zymo	TRANA	V1V2	Shannon	8	3.88769	3.78585	0.511032	0.804165
Biopsy	Zymo	TRANA	V1V2	Simpson	8	0.958104	0.928043	0.0498844	0.0756474
Biopsy	Zymo	TRANA	V3V4	Shannon	8	3.73103	3.73102	0.345151	0.432276
Biopsy	Zymo	TRANA	V3V4	Simpson	8	0.945074	0.933378	0.028244	0.0375707
Biopsy	Zymo	nf-core/ampliseq	V1V2	Shannon	8	5.0326	5.02076	0.56393	0.244307
Biopsy	Zymo	nf-core/ampliseq	V1V2	Simpson	8	0.980396	0.974828	0.0181019	0.0123947
Biopsy	Zymo	nf-core/ampliseq	V3V4	Shannon	8	4.43255	4.45385	0.474737	0.467147
Biopsy	Zymo	nf-core/ampliseq	V3V4	Simpson	8	0.972321	0.964348	0.0315399	0.00764524
Faeces	Illumina	TRANA	V3V4	Shannon	4	3.62326	3.64138	0.687228	1.02568
Faeces	Illumina	TRANA	V3V4	Simpson	4	0.890785	0.889201	0.0840086	0.142968
Faeces	Illumina	nf-core/ampliseq	V3V4	Shannon	4	4.05968	4.13281	0.266334	0.292408
Faeces	Illumina	nf-core/ampliseq	V3V4	Simpson	4	0.966992	0.968739	0.00991311	0.0130762
Faeces	Zymo	TRANA	V1V2	Shannon	4	3.19496	3.1866	0.969857	1.58827
Faeces	Zymo	TRANA	V1V2	Simpson	4	0.840362	0.819932	0.165371	0.258309
Faeces	Zymo	TRANA	V3V4	Shannon	4	3.16794	3.20299	0.76808	1.08037
Faeces	Zymo	TRANA	V3V4	Simpson	4	0.869173	0.845659	0.121865	0.160943
Faeces	Zymo	nf-core/ampliseq	V1V2	Shannon	4	4.70378	4.68305	0.712068	1.1925
Faeces	Zymo	nf-core/ampliseq	V1V2	Simpson	4	0.961179	0.961496	0.0307821	0.0516699
Faeces	Zymo	nf-core/ampliseq	V3V4	Shannon	4	4.032	4.0653	0.487355	0.535083
Faeces	Zymo	nf-core/ampliseq	V3V4	Simpson	4	0.961669	0.954594	0.0287641	0.028613
D6300	Illumina	TRANA	V3V4	Shannon	4	2.49725	2.48446	0.0398189	0.0428772
D6300	Illumina	TRANA	V3V4	Simpson	4	0.887848	0.88755	0.00274356	0.00263983
D6300	Illumina	nf-core/ampliseq	V3V4	Shannon	4	2.29435	2.30759	0.0384992	0.0385863
D6300	Illumina	nf-core/ampliseq	V3V4	Simpson	4	0.878504	0.878398	0.00153038	0.000936485
D6300	Zymo	TRANA	V1V2	Shannon	4	2.30494	2.30174	0.0541744	0.0548238
D6300	Zymo	TRANA	V1V2	Simpson	4	0.876499	0.875777	0.00770088	0.00928269
D6300	Zymo	TRANA	V3V4	Shannon	4	2.54704	2.53531	0.0333457	0.0217088
D6300	Zymo	TRANA	V3V4	Simpson	4	0.890817	0.888918	0.00452842	0.00261764
D6300	Zymo	nf-core/ampliseq	V1V2	Shannon	4	2.82974	2.82757	0.0269156	0.0413765
D6300	Zymo	nf-core/ampliseq	V1V2	Simpson	4	0.929259	0.929124	0.00226569	0.00356803
D6300	Zymo	nf-core/ampliseq	V3V4	Shannon	4	2.37263	2.3745	0.0649582	0.108066
D6300	Zymo	nf-core/ampliseq	V3V4	Simpson	4	0.8803	0.879066	0.00744448	0.00931126
D6331	Illumina	TRANA	V3V4	Shannon	5	2.61192	2.57121	0.0634229	0.0863742
D6331	Illumina	TRANA	V3V4	Simpson	5	0.913504	0.906714	0.0108914	0.014123
D6331	Illumina	nf-core/ampliseq	V3V4	Shannon	5	2.84584	2.80309	0.0834378	0.0945808
D6331	Illumina	nf-core/ampliseq	V3V4	Simpson	5	0.92758	0.91844	0.0141852	0.0155684
D6331	Zymo	TRANA	V1V2	Shannon	4	2.32096	2.23586	0.225105	0.192345
D6331	Zymo	TRANA	V1V2	Simpson	4	0.875681	0.854144	0.0555629	0.0407026
D6331	Zymo	TRANA	V3V4	Shannon	5	2.44934	2.3942	0.234783	0.133364
D6331	Zymo	TRANA	V3V4	Simpson	5	0.878293	0.86419	0.0529657	0.0271034
D6331	Zymo	nf-core/ampliseq	V1V2	Shannon	4	3.5138	3.38605	0.286721	0.211071
D6331	Zymo	nf-core/ampliseq	V1V2	Simpson	4	0.95966	0.941137	0.0398709	0.0226655
D6331	Zymo	nf-core/ampliseq	V3V4	Shannon	5	2.48872	2.44626	0.31223	0.138847
D6331	Zymo	nf-core/ampliseq	V3V4	Simpson	5	0.870623	0.855683	0.0677982	0.0276421
D6300 (expected)				Shannon	1	2.01	2.01	0	0
D6300 (expected)				Simpson	1	0.859	0.859	0	0
D6331 (expected)				Shannon	1	2.24	2.24	0	0
D6331 (expected)				Simpson	1	0.884	0.884	0	0
