# Supplementary material for: Comparison of library preparation protocols and bioinformatic pipelines in high-throughput 16S rRNA gene sequencing
Source: BMC Microbiol. 2026 Jul 1;26:580. doi: 10.1186/s12866-026-05344-6 (PMC13326092; doi:10.1186/s12866-026-05344-6)
Supplement: Supplementary file 4 — Supplementary Material 4: Additional file 4. Paired Wilcoxon signed-rank test for alpha diversity metrics (Shannon and Simpson) comparing TRANA and nf-core/ampliseq within each Protocol-Region group across all sample types. [file 12866_2026_5344_MOESM4_ESM.xlsx]

## Sheet: Sheet 1
Supplementary Data 4. Paired Wilcoxon signed-rank test for alpha diversity metrics (Shannon and Simpson) comparing TRANA and nf-core/ampliseq within each Protocol-Region group across all sample types.
Metric	Sample	Group	p_value	label
Shannon	Biopsy	Illumina_V3V4	0.00781	**
Simpson	Biopsy	Illumina_V3V4	0.0156	*
Shannon	Biopsy	Zymo_V1V2	0.00781	**
Simpson	Biopsy	Zymo_V1V2	0.00781	**
Shannon	Biopsy	Zymo_V3V4	0.00781	**
Simpson	Biopsy	Zymo_V3V4	0.00781	**
Shannon	D6300	Illumina_V3V4	0.125	ns
Simpson	D6300	Illumina_V3V4	0.125	ns
Shannon	D6300	Zymo_V1V2	0.125	ns
Simpson	D6300	Zymo_V1V2	0.125	ns
Shannon	D6300	Zymo_V3V4	0.125	ns
Simpson	D6300	Zymo_V3V4	0.125	ns
Shannon	D6331	Illumina_V3V4	0.0625	ns
Simpson	D6331	Illumina_V3V4	0.0625	ns
Shannon	D6331	Zymo_V1V2	0.125	ns
Simpson	D6331	Zymo_V1V2	0.125	ns
Shannon	D6331	Zymo_V3V4	0.188	ns
Simpson	D6331	Zymo_V3V4	0.312	ns
Shannon	Faeces	Illumina_V3V4	0.125	ns
Simpson	Faeces	Illumina_V3V4	0.125	ns
Shannon	Faeces	Zymo_V1V2	0.125	ns
Simpson	Faeces	Zymo_V1V2	0.125	ns
Shannon	Faeces	Zymo_V3V4	0.125	ns
Simpson	Faeces	Zymo_V3V4	0.125	ns
