# Supplementary material for: Comparison of library preparation protocols and bioinformatic pipelines in high-throughput 16S rRNA gene sequencing
Source: BMC Microbiol. 2026 Jul 1;26:580. doi: 10.1186/s12866-026-05344-6 (PMC13326092; doi:10.1186/s12866-026-05344-6)
Supplement: Supplementary file 5 — Supplementary Material 5: Additional file 5. Supplementary 5. Pairwise Wilcoxon signed-rank test for alpha diversity metrics (Shannon and Simpson) across all Pipeline-Protocol-region combinations and sample types, including raw and BH-FDR adjusted p-values. [file 12866_2026_5344_MOESM5_ESM.xlsx]

## Sheet: Sheet 1
Supplementary Data 5. Pairwise Wilcoxon signed-rank test for alpha diversity metrics (Shannon and Simpson) across all Pipeline-Protocol-region combinations and sample types, including raw and BH-FDR adjusted p-values.
Metric	Sample type	group1	group2	n_pairs	p	p.adj	label
Simpson	Biopsy	nf-core/ampliseq_Illumina_V3V4	nf-core/ampliseq_Zymo_V1V2	8	0.015625	0.117188	ns
Shannon	Biopsy	nf-core/ampliseq_Illumina_V3V4	nf-core/ampliseq_Zymo_V3V4	8	1	1	ns
Simpson	Biopsy	nf-core/ampliseq_Illumina_V3V4	nf-core/ampliseq_Zymo_V3V4	8	0.382812	0.441707	ns
Simpson	Biopsy	nf-core/ampliseq_Illumina_V3V4	TRANA_Zymo_V1V2	8	0.078125	0.174419	ns
Shannon	Biopsy	nf-core/ampliseq_Illumina_V3V4	TRANA_Zymo_V3V4	8	0.0078125	0.046875	*
Simpson	Biopsy	nf-core/ampliseq_Illumina_V3V4	TRANA_Zymo_V3V4	8	0.015625	0.117188	ns
Shannon	Biopsy	nf-core/ampliseq_Zymo_V1V2	nf-core/ampliseq_Zymo_V3V4	8	0.0078125	0.046875	*
Simpson	Biopsy	nf-core/ampliseq_Zymo_V1V2	nf-core/ampliseq_Zymo_V3V4	8	0.0234375	0.15625	ns
Shannon	Biopsy	nf-core/ampliseq_Zymo_V1V2	TRANA_Zymo_V3V4	8	0.0078125	0.046875	*
Simpson	Biopsy	nf-core/ampliseq_Zymo_V1V2	TRANA_Zymo_V3V4	8	0.0078125	0.09375	ns
Shannon	Biopsy	nf-core/nf-core/ampliseq_Illumina_V3V4	nf-core/ampliseq_Zymo_V1V2	8	0.0078125	0.046875	*
Shannon	Biopsy	nf-core/nf-core/ampliseq_Illumina_V3V4	TRANA_Zymo_V1V2	8	0.015625	0.0852273	ns
Shannon	Biopsy	TRANA_Illumina_V3V4	nf-core/ampliseq_Illumina_V3V4	8	0.0078125	0.046875	*
Simpson	Biopsy	TRANA_Illumina_V3V4	nf-core/ampliseq_Illumina_V3V4	8	0.015625	0.117188	ns
Shannon	Biopsy	TRANA_Illumina_V3V4	nf-core/ampliseq_Zymo_V1V2	8	0.0078125	0.046875	*
Simpson	Biopsy	TRANA_Illumina_V3V4	nf-core/ampliseq_Zymo_V1V2	8	0.0078125	0.09375	ns
Simpson	Biopsy	TRANA_Illumina_V3V4	nf-core/ampliseq_Zymo_V3V4	8	0.0546875	0.174419	ns
Shannon	Biopsy	TRANA_Illumina_V3V4	nf-core/nf-core/ampliseq_Zymo_V3V4	8	0.0078125	0.046875	*
Shannon	Biopsy	TRANA_Illumina_V3V4	TRANA_Zymo_V1V2	8	0.546875	0.596591	ns
Simpson	Biopsy	TRANA_Illumina_V3V4	TRANA_Zymo_V1V2	8	0.460938	0.521816	ns
Shannon	Biopsy	TRANA_Illumina_V3V4	TRANA_Zymo_V3V4	8	0.195312	0.225361	ns
Simpson	Biopsy	TRANA_Illumina_V3V4	TRANA_Zymo_V3V4	8	0.382812	0.441707	ns
Shannon	Biopsy	TRANA_Zymo_V1V2	nf-core/ampliseq_Zymo_V1V2	8	0.0078125	0.046875	*
Simpson	Biopsy	TRANA_Zymo_V1V2	nf-core/ampliseq_Zymo_V1V2	8	0.0078125	0.09375	ns
Shannon	Biopsy	TRANA_Zymo_V1V2	nf-core/ampliseq_Zymo_V3V4	8	0.0078125	0.046875	*
Simpson	Biopsy	TRANA_Zymo_V1V2	nf-core/ampliseq_Zymo_V3V4	8	0.0078125	0.09375	ns
Shannon	Biopsy	TRANA_Zymo_V1V2	TRANA_Zymo_V3V4	8	0.640625	0.686384	ns
Simpson	Biopsy	TRANA_Zymo_V1V2	TRANA_Zymo_V3V4	8	0.84375	0.872845	ns
Shannon	Biopsy	TRANA_Zymo_V3V4	nf-core/ampliseq_Zymo_V3V4	8	0.0078125	0.046875	*
Simpson	Biopsy	TRANA_Zymo_V3V4	nf-core/ampliseq_Zymo_V3V4	8	0.0078125	0.09375	ns
Shannon	D6300	nf-core/ampliseq_Illumina_V3V4	nf-core/ampliseq_Zymo_V1V2	4	0.125	0.15	ns
Simpson	D6300	nf-core/ampliseq_Illumina_V3V4	nf-core/ampliseq_Zymo_V1V2	4	0.125	0.174419	ns
Shannon	D6300	nf-core/ampliseq_Illumina_V3V4	nf-core/ampliseq_Zymo_V3V4	4	0.375	0.424528	ns
Simpson	D6300	nf-core/ampliseq_Illumina_V3V4	nf-core/ampliseq_Zymo_V3V4	4	1	1	ns
Shannon	D6300	nf-core/ampliseq_Illumina_V3V4	TRANA_Zymo_V1V2	4	0.875	0.905172	ns
Simpson	D6300	nf-core/ampliseq_Illumina_V3V4	TRANA_Zymo_V1V2	4	0.625	0.657895	ns
Shannon	D6300	nf-core/ampliseq_Illumina_V3V4	TRANA_Zymo_V3V4	4	0.125	0.15	ns
Simpson	D6300	nf-core/ampliseq_Illumina_V3V4	TRANA_Zymo_V3V4	4	0.125	0.174419	ns
Shannon	D6300	nf-core/ampliseq_Zymo_V1V2	nf-core/ampliseq_Zymo_V3V4	4	0.125	0.15	ns
Simpson	D6300	nf-core/ampliseq_Zymo_V1V2	nf-core/ampliseq_Zymo_V3V4	4	0.125	0.174419	ns
Shannon	D6300	nf-core/ampliseq_Zymo_V1V2	TRANA_Zymo_V3V4	4	0.125	0.15	ns
Simpson	D6300	nf-core/ampliseq_Zymo_V1V2	TRANA_Zymo_V3V4	4	0.125	0.174419	ns
Shannon	D6300	TRANA_Illumina_V3V4	nf-core/ampliseq_Illumina_V3V4	4	0.125	0.15	ns
Simpson	D6300	TRANA_Illumina_V3V4	nf-core/ampliseq_Illumina_V3V4	4	0.125	0.174419	ns
Shannon	D6300	TRANA_Illumina_V3V4	nf-core/ampliseq_Zymo_V1V2	4	0.125	0.15	ns
Simpson	D6300	TRANA_Illumina_V3V4	nf-core/ampliseq_Zymo_V1V2	4	0.125	0.174419	ns
Shannon	D6300	TRANA_Illumina_V3V4	nf-core/ampliseq_Zymo_V3V4	4	0.125	0.15	ns
Simpson	D6300	TRANA_Illumina_V3V4	nf-core/ampliseq_Zymo_V3V4	4	0.125	0.174419	ns
Shannon	D6300	TRANA_Illumina_V3V4	TRANA_Zymo_V1V2	4	0.125	0.15	ns
Simpson	D6300	TRANA_Illumina_V3V4	TRANA_Zymo_V1V2	4	0.125	0.174419	ns
Shannon	D6300	TRANA_Illumina_V3V4	TRANA_Zymo_V3V4	4	0.125	0.15	ns
Simpson	D6300	TRANA_Illumina_V3V4	TRANA_Zymo_V3V4	4	0.375	0.441707	ns
Shannon	D6300	TRANA_Zymo_V1V2	nf-core/ampliseq_Zymo_V1V2	4	0.125	0.15	ns
Simpson	D6300	TRANA_Zymo_V1V2	nf-core/ampliseq_Zymo_V1V2	4	0.125	0.174419	ns
Shannon	D6300	TRANA_Zymo_V1V2	nf-core/ampliseq_Zymo_V3V4	4	0.125	0.15	ns
Simpson	D6300	TRANA_Zymo_V1V2	nf-core/ampliseq_Zymo_V3V4	4	0.375	0.441707	ns
Shannon	D6300	TRANA_Zymo_V1V2	TRANA_Zymo_V3V4	4	0.125	0.15	ns
Simpson	D6300	TRANA_Zymo_V1V2	TRANA_Zymo_V3V4	4	0.125	0.174419	ns
Shannon	D6300	TRANA_Zymo_V3V4	nf-core/ampliseq_Zymo_V3V4	4	0.125	0.15	ns
Simpson	D6300	TRANA_Zymo_V3V4	nf-core/ampliseq_Zymo_V3V4	4	0.125	0.174419	ns
Shannon	D6331	nf-core/ampliseq_Illumina_V3V4	nf-core/ampliseq_Zymo_V1V2	4	0.125	0.15	ns
Simpson	D6331	nf-core/ampliseq_Illumina_V3V4	nf-core/ampliseq_Zymo_V1V2	4	0.25	0.326087	ns
Shannon	D6331	nf-core/ampliseq_Illumina_V3V4	nf-core/ampliseq_Zymo_V3V4	5	0.0625	0.15	ns
Simpson	D6331	nf-core/ampliseq_Illumina_V3V4	nf-core/ampliseq_Zymo_V3V4	5	0.0625	0.174419	ns
Shannon	D6331	nf-core/ampliseq_Illumina_V3V4	TRANA_Zymo_V1V2	4	0.125	0.15	ns
Simpson	D6331	nf-core/ampliseq_Illumina_V3V4	TRANA_Zymo_V1V2	4	0.125	0.174419	ns
Shannon	D6331	nf-core/ampliseq_Illumina_V3V4	TRANA_Zymo_V3V4	5	0.0625	0.15	ns
Simpson	D6331	nf-core/ampliseq_Illumina_V3V4	TRANA_Zymo_V3V4	5	0.0625	0.174419	ns
Shannon	D6331	nf-core/ampliseq_Zymo_V1V2	nf-core/ampliseq_Zymo_V3V4	4	0.125	0.15	ns
Simpson	D6331	nf-core/ampliseq_Zymo_V1V2	nf-core/ampliseq_Zymo_V3V4	4	0.125	0.174419	ns
Shannon	D6331	nf-core/ampliseq_Zymo_V1V2	TRANA_Zymo_V3V4	4	0.125	0.15	ns
Simpson	D6331	nf-core/ampliseq_Zymo_V1V2	TRANA_Zymo_V3V4	4	0.125	0.174419	ns
Shannon	D6331	TRANA_Illumina_V3V4	nf-core/ampliseq_Illumina_V3V4	5	0.0625	0.15	ns
Simpson	D6331	TRANA_Illumina_V3V4	nf-core/ampliseq_Illumina_V3V4	5	0.0625	0.174419	ns
Shannon	D6331	TRANA_Illumina_V3V4	nf-core/ampliseq_Zymo_V1V2	4	0.125	0.15	ns
Simpson	D6331	TRANA_Illumina_V3V4	nf-core/ampliseq_Zymo_V1V2	4	0.25	0.326087	ns
Shannon	D6331	TRANA_Illumina_V3V4	nf-core/ampliseq_Zymo_V3V4	5	0.4375	0.486111	ns
Simpson	D6331	TRANA_Illumina_V3V4	nf-core/ampliseq_Zymo_V3V4	5	0.0625	0.174419	ns
Shannon	D6331	TRANA_Illumina_V3V4	TRANA_Zymo_V1V2	4	0.125	0.15	ns
Simpson	D6331	TRANA_Illumina_V3V4	TRANA_Zymo_V1V2	4	0.125	0.174419	ns
Shannon	D6331	TRANA_Illumina_V3V4	TRANA_Zymo_V3V4	5	0.0625	0.15	ns
Simpson	D6331	TRANA_Illumina_V3V4	TRANA_Zymo_V3V4	5	0.0625	0.174419	ns
Shannon	D6331	TRANA_Zymo_V1V2	nf-core/ampliseq_Zymo_V1V2	4	0.125	0.15	ns
Simpson	D6331	TRANA_Zymo_V1V2	nf-core/ampliseq_Zymo_V1V2	4	0.125	0.174419	ns
Shannon	D6331	TRANA_Zymo_V1V2	nf-core/ampliseq_Zymo_V3V4	4	0.125	0.15	ns
Simpson	D6331	TRANA_Zymo_V1V2	nf-core/ampliseq_Zymo_V3V4	4	0.625	0.657895	ns
Shannon	D6331	TRANA_Zymo_V1V2	TRANA_Zymo_V3V4	4	0.125	0.15	ns
Simpson	D6331	TRANA_Zymo_V1V2	TRANA_Zymo_V3V4	4	0.875	0.889831	ns
Shannon	D6331	TRANA_Zymo_V3V4	nf-core/ampliseq_Zymo_V3V4	5	0.1875	0.220588	ns
Simpson	D6331	TRANA_Zymo_V3V4	nf-core/ampliseq_Zymo_V3V4	5	0.3125	0.398936	ns
Shannon	Faeces	nf-core/ampliseq_Illumina_V3V4	nf-core/ampliseq_Zymo_V1V2	4	0.125	0.15	ns
Simpson	Faeces	nf-core/ampliseq_Illumina_V3V4	nf-core/ampliseq_Zymo_V1V2	4	0.625	0.657895	ns
Shannon	Faeces	nf-core/ampliseq_Illumina_V3V4	nf-core/ampliseq_Zymo_V3V4	4	0.875	0.905172	ns
Simpson	Faeces	nf-core/ampliseq_Illumina_V3V4	nf-core/ampliseq_Zymo_V3V4	4	0.125	0.174419	ns
Shannon	Faeces	nf-core/ampliseq_Illumina_V3V4	TRANA_Zymo_V1V2	4	0.125	0.15	ns
Simpson	Faeces	nf-core/ampliseq_Illumina_V3V4	TRANA_Zymo_V1V2	4	0.125	0.174419	ns
Shannon	Faeces	nf-core/ampliseq_Illumina_V3V4	TRANA_Zymo_V3V4	4	0.125	0.15	ns
Simpson	Faeces	nf-core/ampliseq_Illumina_V3V4	TRANA_Zymo_V3V4	4	0.125	0.174419	ns
Shannon	Faeces	nf-core/ampliseq_Zymo_V1V2	nf-core/ampliseq_Zymo_V3V4	4	0.125	0.15	ns
Simpson	Faeces	nf-core/ampliseq_Zymo_V1V2	nf-core/ampliseq_Zymo_V3V4	4	0.375	0.441707	ns
Shannon	Faeces	nf-core/ampliseq_Zymo_V1V2	TRANA_Zymo_V3V4	4	0.125	0.15	ns
Simpson	Faeces	nf-core/ampliseq_Zymo_V1V2	TRANA_Zymo_V3V4	4	0.125	0.174419	ns
Shannon	Faeces	TRANA_Illumina_V3V4	nf-core/ampliseq_Illumina_V3V4	4	0.125	0.15	ns
Simpson	Faeces	TRANA_Illumina_V3V4	nf-core/ampliseq_Illumina_V3V4	4	0.125	0.174419	ns
Shannon	Faeces	TRANA_Illumina_V3V4	nf-core/ampliseq_Zymo_V1V2	4	0.125	0.15	ns
Simpson	Faeces	TRANA_Illumina_V3V4	nf-core/ampliseq_Zymo_V1V2	4	0.125	0.174419	ns
Shannon	Faeces	TRANA_Illumina_V3V4	nf-core/ampliseq_Zymo_V3V4	4	0.125	0.15	ns
Simpson	Faeces	TRANA_Illumina_V3V4	nf-core/ampliseq_Zymo_V3V4	4	0.125	0.174419	ns
Shannon	Faeces	TRANA_Illumina_V3V4	TRANA_Zymo_V1V2	4	0.125	0.15	ns
Simpson	Faeces	TRANA_Illumina_V3V4	TRANA_Zymo_V1V2	4	0.25	0.326087	ns
Shannon	Faeces	TRANA_Illumina_V3V4	TRANA_Zymo_V3V4	4	0.125	0.15	ns
Simpson	Faeces	TRANA_Illumina_V3V4	TRANA_Zymo_V3V4	4	0.125	0.174419	ns
Shannon	Faeces	TRANA_Zymo_V1V2	nf-core/ampliseq_Zymo_V1V2	4	0.125	0.15	ns
Simpson	Faeces	TRANA_Zymo_V1V2	nf-core/ampliseq_Zymo_V1V2	4	0.125	0.174419	ns
Shannon	Faeces	TRANA_Zymo_V1V2	nf-core/ampliseq_Zymo_V3V4	4	0.125	0.15	ns
Simpson	Faeces	TRANA_Zymo_V1V2	nf-core/ampliseq_Zymo_V3V4	4	0.125	0.174419	ns
Shannon	Faeces	TRANA_Zymo_V1V2	TRANA_Zymo_V3V4	4	1	1	ns
Simpson	Faeces	TRANA_Zymo_V1V2	TRANA_Zymo_V3V4	4	0.625	0.657895	ns
Shannon	Faeces	TRANA_Zymo_V3V4	nf-core/ampliseq_Zymo_V3V4	4	0.125	0.15	ns
Simpson	Faeces	TRANA_Zymo_V3V4	nf-core/ampliseq_Zymo_V3V4	4	0.125	0.174419	ns
